# Supplementary material for: Uncovering ferroptosis in Parkinson’s disease via bioinformatics and machine learning, and reversed deducing potential therapeutic natural products
Source: Front Genet. 2023 Jul 6;14:1231707. doi: 10.3389/fgene.2023.1231707 (PMC10358855; doi:10.3389/fgene.2023.1231707)
Supplement: Supplementary file 1 [file Table2.XLSX]

## Sheet: Sheet1
Supplementary file
Table S2. Gene ontology enrichment analysis of PDFerDEGs logFC
Items	ID	Description	GeneRatio	pvalue	p.adjust	qvalue	geneID	Count	zscore
BP	GO:0062197	cellular response to chemical stress	17/105	4.22062e-12	1.25859e-08	8.65893e-09	KEAP1/HMOX1/ATG5/TLR4/IL6/SLC7A11/PTGS2/HSPB1/NFE2L2/NQO1/AIFM2/MAPKAP1/G6PD/ATG7/PRKAA2/MICU1/FANCD2	17	1.69775
BP	GO:0006879	cellular iron ion homeostasis	9/105	1.06e-10	1.202e-07	8.26964e-08	IREB2/HMOX1/NCOA4/ACO1/SLC39A14/SLC11A2/FTL/CP/TF	9	2.33333
BP	GO:0009410	response to xenobiotic stimulus	17/105	1.20926e-10	1.202e-07	8.26964e-08	HMOX1/ATG5/IL1B/PTGS2/NFE2L2/RB1/NQO1/HSPA5/CA9/PLIN2/CDH1/ADIPOQ/PRKAA2/SMPD1/AKR1C1/SREBF1/NOS2	17	2.18282
BP	GO:0006979	response to oxidative stress	17/105	2.70408e-10	2.01589e-07	1.38691e-07	DUOX1/DUOX2/KEAP1/HMOX1/TLR4/IL6/SLC7A11/PTGS2/HSPB1/NFE2L2/NQO1/AIFM2/ADIPOQ/MAPKAP1/G6PD/PRKAA2/FANCD2	17	2.66789
BP	GO:0010038	response to metal ion	15/105	1.05464e-09	5.36885e-07	3.6937e-07	HMOX1/ATG5/ACO1/SLC11A2/LGMN/PTGS2/NFE2L2/NQO1/HSPA5/CDH1/NEDD4L/G6PD/TF/PRKAA2/SMPD1	15	1.80739
BP	GO:0055072	iron ion homeostasis	9/105	1.08025e-09	5.36885e-07	3.6937e-07	IREB2/HMOX1/NCOA4/ACO1/SLC39A14/SLC11A2/FTL/CP/TF	9	2.33333
BP	GO:0034599	cellular response to oxidative stress	13/105	6.55473e-09	2.79231e-06	1.92108e-06	KEAP1/HMOX1/TLR4/IL6/SLC7A11/HSPB1/NFE2L2/NQO1/AIFM2/MAPKAP1/G6PD/PRKAA2/FANCD2	13	1.94145
BP	GO:0042060	wound healing	15/105	1.58614e-08	5.15024e-06	3.5433e-06	DUOX1/DUOX2/HMOX1/TGFBR1/TLR4/IL6/SLC7A11/YAP1/HSPB1/NFE2L2/FZD7/PPARA/SMPD1/PTPN6/CHMP6	15	2.32379
BP	GO:0046916	cellular transition metal ion homeostasis	9/105	1.60677e-08	5.15024e-06	3.5433e-06	IREB2/HMOX1/NCOA4/ACO1/SLC39A14/SLC11A2/FTL/CP/TF	9	2.33333
BP	GO:0010039	response to iron ion	6/105	1.72711e-08	5.15024e-06	3.5433e-06	HMOX1/ATG5/ACO1/SLC11A2/G6PD/TF	6	0.816497
BP	GO:0046683	response to organophosphorus	9/105	3.11041e-08	8.43204e-06	5.80114e-06	DUOX1/DUOX2/IL1B/PTGS2/HSPA5/ADIPOQ/AQP8/AKR1C1/SREBF1	9	1.66667
BP	GO:0050727	regulation of inflammatory response	14/105	4.0753e-08	1.01271e-05	6.96734e-06	BAP1/TLR4/IL1B/IL6/IDO1/PTGS2/RB1/PPARA/ADIPOQ/FURIN/RICTOR/FANCD2/ABHD12/NUPR1	14	2.67261
BP	GO:0055076	transition metal ion homeostasis	9/105	8.38227e-08	1.92276e-05	1.32284e-05	IREB2/HMOX1/NCOA4/ACO1/SLC39A14/SLC11A2/FTL/CP/TF	9	2.33333
BP	GO:0071248	cellular response to metal ion	10/105	1.15731e-07	2.46508e-05	1.69594e-05	HMOX1/LGMN/PTGS2/NFE2L2/NQO1/HSPA5/CDH1/TF/PRKAA2/SMPD1	10	1.26491
BP	GO:0006631	fatty acid metabolic process	13/105	3.10573e-07	5.93317e-05	4.08195e-05	ALOX12B/LPIN1/IL1B/PTGS2/ACSL3/PPARA/ADIPOQ/PRKAA2/CYP4F8/FADS2/AKR1C1/SREBF1/ABHD12	13	0.83205
BP	GO:1904019	epithelial cell apoptotic process	8/105	3.18346e-07	5.93317e-05	4.08195e-05	HMOX1/IL6/YAP1/NFE2L2/RB1/ARF6/PPARA/NUPR1	8	2.82843
BP	GO:0071466	cellular response to xenobiotic stimulus	9/105	4.22816e-07	7.03109e-05	4.8373e-05	IL1B/NFE2L2/RB1/NQO1/HSPA5/ADIPOQ/PRKAA2/AKR1C1/NOS2	9	1.66667
BP	GO:1904036	negative regulation of epithelial cell apoptotic process	6/105	4.34333e-07	7.03109e-05	4.8373e-05	HMOX1/YAP1/NFE2L2/RB1/PPARA/NUPR1	6	2.44949
BP	GO:0071241	cellular response to inorganic substance	10/105	4.4799e-07	7.03109e-05	4.8373e-05	HMOX1/LGMN/PTGS2/NFE2L2/NQO1/HSPA5/CDH1/TF/PRKAA2/SMPD1	10	1.26491
BP	GO:0006091	generation of precursor metabolites and energy	14/105	6.41287e-07	9.54238e-05	6.56504e-05	IREB2/ACO1/IDO1/AIFM2/PPARA/ADIPOQ/G6PD/PRKAA2/SIRT3/DLD/IDH2/NOS2/NUPR1/ENO3	14	0
BP	GO:0072593	reactive oxygen species metabolic process	10/105	6.71998e-07	9.54238e-05	6.56504e-05	DUOX1/DUOX2/ATG5/TLR4/NFE2L2/NQO1/PPARA/G6PD/AKR1C1/NOS2	10	1.89737
BP	GO:0014074	response to purine-containing compound	8/105	8.42544e-07	0.000114203	7.85702e-05	DUOX1/DUOX2/IL1B/PTGS2/HSPA5/ADIPOQ/AQP8/SREBF1	8	1.41421
BP	GO:0006826	iron ion transport	6/105	9.31365e-07	0.000118257	8.13593e-05	IREB2/SLC39A14/SLC11A2/FTL/CP/TF	6	1.63299
BP	GO:1904035	regulation of epithelial cell apoptotic process	7/105	9.51767e-07	0.000118257	8.13593e-05	HMOX1/IL6/YAP1/NFE2L2/RB1/PPARA/NUPR1	7	2.64575
BP	GO:0009636	response to toxic substance	10/105	1.23535e-06	0.000143454	9.86944e-05	DUOX1/DUOX2/SLC7A11/PTGS2/NFE2L2/NQO1/CDH1/GSTZ1/KDM5C/NUPR1	10	1.89737
BP	GO:0071496	cellular response to external stimulus	11/105	1.25077e-06	0.000143454	9.86944e-05	HMOX1/ATG5/TLR4/IL1B/PTGS2/NFE2L2/HSPA5/PPARA/ATG7/PRKAA2/SREBF1	11	1.50756
BP	GO:0051235	maintenance of location	11/105	2.43727e-06	0.000269183	0.000185194	KEAP1/ATG5/HILPDA/IL1B/IL6/HSPA5/PLIN2/FTL/PPARA/PTPN6/SREBF1	11	2.11058
BP	GO:0042180	cellular ketone metabolic process	9/105	2.82124e-06	0.000300462	0.000206714	IL1B/IDO1/SLC7A11/PTGS2/AIFM2/PPARA/ADIPOQ/AKR1C1/SREBF1	9	2.33333
BP	GO:0006469	negative regulation of protein kinase activity	9/105	3.04809e-06	0.000313428	0.000215635	IL1B/MLLT1/HSPB1/RB1/TRIB2/ADIPOQ/SMPD1/PTPN6/CHMP6	9	1
BP	GO:0002262	myeloid cell homeostasis	8/105	3.20005e-06	0.000318085	0.000218838	IREB2/HMOX1/BAP1/IL6/SLC11A2/SLC7A11/RB1/G6PD	8	2.12132
BP	GO:0033559	unsaturated fatty acid metabolic process	7/105	3.7019e-06	0.000356099	0.000244992	ALOX12B/IL1B/PTGS2/CYP4F8/FADS2/AKR1C1/ABHD12	7	0.377964
BP	GO:0051223	regulation of protein transport	13/105	3.83757e-06	0.000357614	0.000246034	BAP1/TLR4/IL1B/IL6/SLC7A11/PTGS2/ACSL3/CDH1/ARF6/ADIPOQ/ATG13/SREBF1/NOS2	13	1.94145
BP	GO:0070997	neuron death	11/105	4.51656e-06	0.000408133	0.000280791	HMOX1/TLR4/LGMN/SLC7A11/RB1/NQO1/HSPA5/TP63/PPARA/G6PD/NUPR1	11	2.7136
BP	GO:0045936	negative regulation of phosphate metabolic process	12/105	6.35311e-06	0.000553864	0.000381052	LPIN1/IL1B/MLLT1/HSPB1/RB1/PPARA/TRIB2/ADIPOQ/SMPD1/PTPN6/CHMP6/NUPR1	12	1.73205
BP	GO:0010563	negative regulation of phosphorus metabolic process	12/105	6.50075e-06	0.000553864	0.000381052	LPIN1/IL1B/MLLT1/HSPB1/RB1/PPARA/TRIB2/ADIPOQ/SMPD1/PTPN6/CHMP6/NUPR1	12	1.73205
BP	GO:0033673	negative regulation of kinase activity	9/105	7.01705e-06	0.000581246	0.00039989	IL1B/MLLT1/HSPB1/RB1/TRIB2/ADIPOQ/SMPD1/PTPN6/CHMP6	9	1
BP	GO:0031667	response to nutrient levels	12/105	7.28518e-06	0.000587146	0.000403949	HMOX1/ATG5/PTGS2/NFE2L2/NQO1/HSPA5/PPARA/ADIPOQ/G6PD/ATG7/PRKAA2/SREBF1	12	1.1547
BP	GO:0046889	positive regulation of lipid biosynthetic process	6/105	8.04006e-06	0.000630933	0.000434074	IL1B/PTGS2/ACSL3/PPARA/SIRT3/SREBF1	6	0.816497
BP	GO:0019915	lipid storage	6/105	8.6042e-06	0.00065789	0.00045262	HILPDA/IL1B/IL6/PLIN2/PPARA/SREBF1	6	1.63299
BP	GO:0042326	negative regulation of phosphorylation	11/105	9.52966e-06	0.000710436	0.000488771	IL1B/MLLT1/HSPB1/RB1/PPARA/TRIB2/ADIPOQ/SMPD1/PTPN6/CHMP6/NUPR1	11	1.50756
BP	GO:0051591	response to cAMP	6/105	1.04919e-05	0.000763094	0.000524999	DUOX1/DUOX2/HSPA5/ADIPOQ/AQP8/SREBF1	6	0.816497
BP	GO:1900407	regulation of cellular response to oxidative stress	6/105	1.27016e-05	0.000891874	0.000613598	TLR4/SLC7A11/HSPB1/NFE2L2/AIFM2/MAPKAP1	6	2.44949
BP	GO:0042176	regulation of protein catabolic process	11/105	1.3031e-05	0.000891874	0.000613598	KEAP1/IL1B/NFE2L2/CDH1/NEDD4L/TRIB2/FURIN/ATG7/CHMP6/NOS2/NUPR1	11	1.50756
BP	GO:0070482	response to oxygen levels	10/105	1.36525e-05	0.000891874	0.000613598	HMOX1/HILPDA/SLC11A2/PTGS2/NFE2L2/CA9/PPARA/ADIPOQ/ATG7/NOS2	10	1.89737
BP	GO:0001819	positive regulation of cytokine production	12/105	1.36965e-05	0.000891874	0.000613598	HMOX1/HILPDA/TLR4/IL1B/IL6/IDO1/PTGS2/HSPB1/ADIPOQ/FURIN/PANX2/NOS2	12	2.3094
BP	GO:0010883	regulation of lipid storage	5/105	1.3758e-05	0.000891874	0.000613598	HILPDA/IL6/PLIN2/PPARA/SREBF1	5	1.34164
BP	GO:0009991	response to extracellular stimulus	12/105	1.48869e-05	0.000944527	0.000649823	HMOX1/ATG5/PTGS2/NFE2L2/NQO1/HSPA5/PPARA/ADIPOQ/G6PD/ATG7/PRKAA2/SREBF1	12	1.1547
BP	GO:0062013	positive regulation of small molecule metabolic process	7/105	1.77867e-05	0.001105	0.000760226	IL1B/PTGS2/PPARA/ADIPOQ/PRKAA2/SREBF1/NOS2	7	0.377964
BP	GO:0002718	regulation of cytokine production involved in immune response	6/105	1.825e-05	0.00111064	0.000764107	HMOX1/ATG5/TLR4/IL1B/IL6/IFNA2	6	2.44949
BP	GO:0010506	regulation of autophagy	10/105	1.86769e-05	0.00111204	0.00076507	KEAP1/HMOX1/ATG5/MTDH/HSPB1/CISD2/ATG7/PRKAA2/SREBF1/NUPR1	10	1.26491
BP	GO:1901652	response to peptide	12/105	1.90188e-05	0.00111204	0.00076507	LPIN1/TLR4/IL1B/SLC39A14/LGMN/PTGS2/NFE2L2/RB1/PPARA/ADIPOQ/SREBF1/RARRES2	12	2.3094
BP	GO:0002367	cytokine production involved in immune response	6/105	2.04821e-05	0.00113469	0.000780655	HMOX1/ATG5/TLR4/IL1B/IL6/IFNA2	6	2.44949
BP	GO:0098869	cellular oxidant detoxification	6/105	2.04821e-05	0.00113469	0.000780655	DUOX1/DUOX2/PTGS2/NFE2L2/NQO1/GSTZ1	6	1.63299
BP	GO:0051348	negative regulation of transferase activity	9/105	2.05478e-05	0.00113469	0.000780655	IL1B/MLLT1/HSPB1/RB1/TRIB2/ADIPOQ/SMPD1/PTPN6/CHMP6	9	1
BP	GO:0000041	transition metal ion transport	6/105	2.16779e-05	0.00115435	0.000794177	IREB2/SLC39A14/SLC11A2/FTL/CP/TF	6	1.63299
BP	GO:1902882	regulation of response to oxidative stress	6/105	2.16779e-05	0.00115435	0.000794177	TLR4/SLC7A11/HSPB1/NFE2L2/AIFM2/MAPKAP1	6	2.44949
BP	GO:0045834	positive regulation of lipid metabolic process	7/105	2.4075e-05	0.0012595	0.000866523	IL1B/PTGS2/ACSL3/PPARA/ADIPOQ/SIRT3/SREBF1	7	1.13389
BP	GO:0032757	positive regulation of interleukin-8 production	5/105	2.48115e-05	0.00127565	0.000877634	TLR4/IL1B/IL6/ADIPOQ/NOS2	5	1.34164
BP	GO:0031669	cellular response to nutrient levels	8/105	2.58883e-05	0.0013009	0.000895	HMOX1/ATG5/NFE2L2/HSPA5/PPARA/ATG7/PRKAA2/SREBF1	8	0.707107
BP	GO:1905952	regulation of lipid localization	7/105	2.6175e-05	0.0013009	0.000895	HILPDA/IL1B/IL6/PLIN2/PPARA/ADIPOQ/FURIN	7	2.64575
BP	GO:0072594	establishment of protein localization to organelle	11/105	2.91474e-05	0.00140868	0.000969156	NCOA4/ELAVL1/BAP1/PTGS2/HSPA5/CDH1/ATG13/POM121L12/TIMM9/PEX3/SREBF1	11	0.301511
BP	GO:0033028	myeloid cell apoptotic process	4/105	2.92885e-05	0.00140868	0.000969156	IL6/SLC7A11/ARF6/ADIPOQ	4	2
BP	GO:0009267	cellular response to starvation	7/105	3.2093e-05	0.00150464	0.00103517	ATG5/NFE2L2/HSPA5/PPARA/ATG7/PRKAA2/SREBF1	7	0.377964
BP	GO:0001666	response to hypoxia	9/105	3.22927e-05	0.00150464	0.00103517	HMOX1/HILPDA/SLC11A2/PTGS2/NFE2L2/CA9/PPARA/ADIPOQ/NOS2	9	2.33333
BP	GO:1901653	cellular response to peptide	10/105	3.44344e-05	0.00157975	0.00108685	LPIN1/TLR4/IL1B/SLC39A14/LGMN/NFE2L2/RB1/ADIPOQ/SREBF1/RARRES2	10	1.89737
BP	GO:0038203	TORC2 signaling	3/105	3.59049e-05	0.00160589	0.00110483	MAPKAP1/PRR5/RICTOR	3	1.73205
BP	GO:0001818	negative regulation of cytokine production	10/105	3.60814e-05	0.00160589	0.00110483	HMOX1/TLR4/IL6/IFNA2/IDO1/PPARA/TRIB2/ADIPOQ/FURIN/PTPN6	10	2.52982
BP	GO:0010876	lipid localization	11/105	3.97962e-05	0.00174518	0.00120066	HILPDA/IL1B/IL6/ACSL3/PLIN2/PPARA/ADIPOQ/FURIN/AKR1C1/SREBF1/NOS2	11	2.11058
BP	GO:0031331	positive regulation of cellular catabolic process	11/105	4.22877e-05	0.00180574	0.00124232	KEAP1/HMOX1/MTDH/IL1B/IL6/NFE2L2/PPARA/TRIB2/FURIN/PRKAA2/NUPR1	11	2.7136
BP	GO:2001233	regulation of apoptotic signaling pathway	10/105	4.23882e-05	0.00180574	0.00124232	HMOX1/TGFBR1/IL1B/YAP1/PTGS2/HSPB1/NFE2L2/RB1/TP63/NUPR1	10	3.16228
BP	GO:0048511	rhythmic process	9/105	4.33207e-05	0.00180876	0.0012444	HSPA5/PPARA/ADIPOQ/ATG7/PRKAA2/KDM5C/SREBF1/NOS2/PROK2	9	-1
BP	GO:2001234	negative regulation of apoptotic signaling pathway	8/105	4.47063e-05	0.00180876	0.0012444	HMOX1/TGFBR1/IL1B/YAP1/PTGS2/HSPB1/NFE2L2/RB1	8	2.82843
BP	GO:0032722	positive regulation of chemokine production	5/105	4.47937e-05	0.00180876	0.0012444	HMOX1/TLR4/IL1B/IL6/ADIPOQ	5	2.23607
BP	GO:1990748	cellular detoxification	6/105	4.51898e-05	0.00180876	0.0012444	DUOX1/DUOX2/PTGS2/NFE2L2/NQO1/GSTZ1	6	1.63299
BP	GO:0036293	response to decreased oxygen levels	9/105	4.56341e-05	0.00180876	0.0012444	HMOX1/HILPDA/SLC11A2/PTGS2/NFE2L2/CA9/PPARA/ADIPOQ/NOS2	9	2.33333
BP	GO:0045333	cellular respiration	8/105	4.60984e-05	0.00180876	0.0012444	IREB2/ACO1/AIFM2/SIRT3/DLD/IDH2/NOS2/NUPR1	8	0
BP	GO:0045732	positive regulation of protein catabolic process	8/105	4.89913e-05	0.0018973	0.00130532	KEAP1/IL1B/NFE2L2/NEDD4L/TRIB2/FURIN/ATG7/NUPR1	8	2.12132
BP	GO:0006801	superoxide metabolic process	5/105	5.13276e-05	0.00193831	0.00133354	DUOX1/DUOX2/NFE2L2/NQO1/NOS2	5	1.34164
BP	GO:0097305	response to alcohol	8/105	5.20342e-05	0.00193831	0.00133354	TGFBR1/NQO1/CDH1/PPARA/ADIPOQ/G6PD/PRKAA2/SREBF1	8	0.707107
BP	GO:0022411	cellular component disassembly	11/105	5.261e-05	0.00193831	0.00133354	ATG5/TGFBR1/LPIN1/IL6/CISD2/ARF6/FURIN/ATG7/ATG13/CHMP6/SREBF1	11	0.904534
BP	GO:0045454	cell redox homeostasis	4/105	5.26504e-05	0.00193831	0.00133354	NFE2L2/NQO1/DLD/NOS2	4	0
BP	GO:0046890	regulation of lipid biosynthetic process	7/105	5.67821e-05	0.00206493	0.00142065	LPIN1/IL1B/PTGS2/ACSL3/PPARA/SIRT3/SREBF1	7	1.13389
BP	GO:0072350	tricarboxylic acid metabolic process	3/105	5.89247e-05	0.00211703	0.00145649	IREB2/ACO1/IDH2	3	0.57735
BP	GO:0006690	icosanoid metabolic process	6/105	6.00819e-05	0.00211729	0.00145667	ALOX12B/IL1B/PTGS2/CYP4F8/AKR1C1/ABHD12	6	0.816497
BP	GO:0051402	neuron apoptotic process	8/105	6.2124e-05	0.00211729	0.00145667	HMOX1/LGMN/RB1/NQO1/HSPA5/TP63/G6PD/NUPR1	8	2.12132
BP	GO:0002534	cytokine production involved in inflammatory response	5/105	6.2482e-05	0.00211729	0.00145667	BAP1/TLR4/IL6/PPARA/NOS2	5	1.34164
BP	GO:0006809	nitric oxide biosynthetic process	5/105	6.2482e-05	0.00211729	0.00145667	TLR4/IL1B/PTGS2/NQO1/NOS2	5	1.34164
BP	GO:1900015	regulation of cytokine production involved in inflammatory response	5/105	6.2482e-05	0.00211729	0.00145667	BAP1/TLR4/IL6/PPARA/NOS2	5	1.34164
BP	GO:0045923	positive regulation of fatty acid metabolic process	4/105	6.50097e-05	0.00217819	0.00149857	IL1B/PTGS2/PPARA/ADIPOQ	4	2
BP	GO:0097237	cellular response to toxic substance	6/105	6.58352e-05	0.00218134	0.00150073	DUOX1/DUOX2/PTGS2/NFE2L2/NQO1/GSTZ1	6	1.63299
BP	GO:0031668	cellular response to extracellular stimulus	8/105	6.97164e-05	0.00228455	0.00157174	HMOX1/ATG5/NFE2L2/HSPA5/PPARA/ATG7/PRKAA2/SREBF1	8	0.707107
BP	GO:0150077	regulation of neuroinflammatory response	4/105	7.93587e-05	0.00257226	0.00176968	IL1B/IL6/PTGS2/NUPR1	4	2
BP	GO:0009895	negative regulation of catabolic process	9/105	8.45867e-05	0.00271223	0.00186598	HMOX1/ELAVL1/IL1B/PPARA/FURIN/ATG7/CIRBP/NOS2/NUPR1	9	1
BP	GO:0043434	response to peptide hormone	10/105	8.81942e-05	0.00277693	0.0019105	LPIN1/IL1B/SLC39A14/PTGS2/NFE2L2/RB1/PPARA/ADIPOQ/SREBF1/RARRES2	10	1.89737
BP	GO:0006575	cellular modified amino acid metabolic process	7/105	8.91387e-05	0.00277693	0.0019105	DUOX1/DUOX2/SLC7A11/NFE2L2/G6PD/GSTZ1/ABHD12	7	0.377964
BP	GO:0044804	autophagy of nucleus	3/105	8.9919e-05	0.00277693	0.0019105	ATG5/ATG7/ATG13	3	-0.57735
BP	GO:0046209	nitric oxide metabolic process	5/105	9.03295e-05	0.00277693	0.0019105	TLR4/IL1B/PTGS2/NQO1/NOS2	5	1.34164
BP	GO:2001057	reactive nitrogen species metabolic process	5/105	9.57714e-05	0.00291419	0.00200492	TLR4/IL1B/PTGS2/NQO1/NOS2	5	1.34164
BP	GO:0010565	regulation of cellular ketone metabolic process	6/105	9.74132e-05	0.0029342	0.0020187	IL1B/SLC7A11/PTGS2/PPARA/ADIPOQ/SREBF1	6	1.63299
BP	GO:0032868	response to insulin	8/105	0.000102635	0.00306057	0.00210564	LPIN1/IL1B/SLC39A14/RB1/PPARA/ADIPOQ/SREBF1/RARRES2	8	1.41421
BP	GO:0042594	response to starvation	7/105	0.000115608	0.00341328	0.0023483	ATG5/NFE2L2/HSPA5/PPARA/ATG7/PRKAA2/SREBF1	7	0.377964
BP	GO:0019216	regulation of lipid metabolic process	9/105	0.000119233	0.00348582	0.0023982	LPIN1/IL1B/PTGS2/ACSL3/PPARA/ADIPOQ/SIRT3/SREBF1/RARRES2	9	1
BP	GO:0001933	negative regulation of protein phosphorylation	9/105	0.000124644	0.00358844	0.00246881	IL1B/MLLT1/HSPB1/RB1/TRIB2/ADIPOQ/SMPD1/PTPN6/CHMP6	9	1
BP	GO:0062012	regulation of small molecule metabolic process	9/105	0.000127425	0.00358844	0.00246881	IL1B/SLC7A11/PTGS2/PPARA/ADIPOQ/PRKAA2/SREBF1/NOS2/NUPR1	9	1
BP	GO:0019827	stem cell population maintenance	6/105	0.000129467	0.00358844	0.00246881	ELAVL1/YAP1/TP63/FZD7/SOX2/FANCD2	6	1.63299
BP	GO:0030730	sequestering of triglyceride	3/105	0.000129964	0.00358844	0.00246881	IL1B/PLIN2/PPARA	3	1.73205
BP	GO:0097284	hepatocyte apoptotic process	3/105	0.000129964	0.00358844	0.00246881	RB1/ARF6/PPARA	3	1.73205
BP	GO:0150078	positive regulation of neuroinflammatory response	3/105	0.000129964	0.00358844	0.00246881	IL1B/IL6/NUPR1	3	1.73205
BP	GO:0000422	autophagy of mitochondrion	5/105	0.000133914	0.00361755	0.00248883	ATG5/CISD2/ATG7/ATG13/SREBF1	5	-0.447214
BP	GO:0061726	mitochondrion disassembly	5/105	0.000133914	0.00361755	0.00248883	ATG5/CISD2/ATG7/ATG13/SREBF1	5	-0.447214
BP	GO:0042157	lipoprotein metabolic process	6/105	0.000134657	0.00361755	0.00248883	ATG5/ALOX12B/PPARA/ATG7/ATG13/ABHD12	6	0
BP	GO:0098727	maintenance of cell number	6/105	0.000140012	0.00372781	0.00256469	ELAVL1/YAP1/TP63/FZD7/SOX2/FANCD2	6	1.63299
BP	GO:0045598	regulation of fat cell differentiation	6/105	0.000145533	0.00384054	0.00264224	IL6/YAP1/PTGS2/TRIB2/ADIPOQ/RARRES2	6	1.63299
BP	GO:0007623	circadian rhythm	7/105	0.000152685	0.00395131	0.00271845	PPARA/ADIPOQ/ATG7/PRKAA2/SREBF1/NOS2/PROK2	7	-1.13389
BP	GO:0032869	cellular response to insulin stimulus	7/105	0.000152685	0.00395131	0.00271845	LPIN1/IL1B/SLC39A14/RB1/ADIPOQ/SREBF1/RARRES2	7	1.13389
BP	GO:0035743	CD4-positive, alpha-beta T cell cytokine production	3/105	0.000153706	0.00395131	0.00271845	IL1B/IL6/IFNA2	3	1.73205
BP	GO:0033135	regulation of peptidyl-serine phosphorylation	6/105	0.000157094	0.00400389	0.00275463	IL6/IFNA2/PTGS2/MAPKAP1/RICTOR/IFNA8	6	2.44949
BP	GO:0050729	positive regulation of inflammatory response	6/105	0.000163141	0.00412277	0.00283642	TLR4/IL1B/IL6/IDO1/PTGS2/NUPR1	6	2.44949
BP	GO:0019217	regulation of fatty acid metabolic process	5/105	0.000165162	0.00413875	0.00284741	IL1B/PTGS2/PPARA/ADIPOQ/SREBF1	5	1.34164
BP	GO:0030100	regulation of endocytosis	7/105	0.000166993	0.00414979	0.002855	MIB1/NEDD4L/ARF6/ADIPOQ/TF/SMPD1/PROM2	7	0.377964
BP	GO:0006692	prostanoid metabolic process	4/105	0.000173646	0.00424437	0.00292008	IL1B/PTGS2/CYP4F8/AKR1C1	4	1
BP	GO:0006693	prostaglandin metabolic process	4/105	0.000173646	0.00424437	0.00292008	IL1B/PTGS2/CYP4F8/AKR1C1	4	1
BP	GO:2000377	regulation of reactive oxygen species metabolic process	6/105	0.000175787	0.00426176	0.00293204	ATG5/TLR4/NFE2L2/PPARA/G6PD/AKR1C1	6	1.63299
BP	GO:0048872	homeostasis of number of cells	8/105	0.000184104	0.00442741	0.00304601	IREB2/HMOX1/BAP1/IL6/SLC11A2/SLC7A11/RB1/G6PD	8	2.12132
BP	GO:0050673	epithelial cell proliferation	10/105	0.000187009	0.00446128	0.0030693	HMOX1/TGFBR1/IL6/YAP1/RB1/TP63/FZD7/SOX2/NUPR1/PROK2	10	2.52982
BP	GO:0098754	detoxification	6/105	0.000196195	0.00463627	0.0031897	DUOX1/DUOX2/PTGS2/NFE2L2/NQO1/GSTZ1	6	1.63299
BP	GO:1903829	positive regulation of protein localization	10/105	0.000197454	0.00463627	0.0031897	BAP1/TLR4/IL1B/YAP1/PTGS2/ACSL3/CDH1/ARF6/ATG13/PRKAA2	10	1.89737
BP	GO:0002532	production of molecular mediator involved in inflammatory response	5/105	0.000211723	0.00489425	0.00336718	BAP1/TLR4/IL6/PPARA/NOS2	5	1.34164
BP	GO:0032642	regulation of chemokine production	5/105	0.000211723	0.00489425	0.00336718	HMOX1/TLR4/IL1B/IL6/ADIPOQ	5	2.23607
BP	GO:0032602	chemokine production	5/105	0.000222125	0.0050952	0.00350544	HMOX1/TLR4/IL1B/IL6/ADIPOQ	5	2.23607
BP	GO:0071900	regulation of protein serine/threonine kinase activity	9/105	0.000238636	0.0053918	0.00370949	TLR4/IL1B/RB1/TRIB2/ADIPOQ/RICTOR/SMPD1/PTPN6/CDC25A	9	1
BP	GO:0051222	positive regulation of protein transport	8/105	0.000238671	0.0053918	0.00370949	BAP1/TLR4/IL1B/PTGS2/ACSL3/CDH1/ARF6/ATG13	8	2.12132
BP	GO:0010226	response to lithium ion	3/105	0.000241321	0.00541068	0.00372248	PTGS2/NFE2L2/CDH1	3	1.73205
BP	GO:0071375	cellular response to peptide hormone stimulus	8/105	0.000244227	0.00543497	0.00373919	LPIN1/IL1B/SLC39A14/NFE2L2/RB1/ADIPOQ/SREBF1/RARRES2	8	1.41421
BP	GO:0033157	regulation of intracellular protein transport	7/105	0.000262804	0.00580505	0.0039938	BAP1/IL1B/PTGS2/CDH1/ADIPOQ/ATG13/SREBF1	7	1.13389
BP	GO:0032677	regulation of interleukin-8 production	5/105	0.000267673	0.00586913	0.00403789	TLR4/IL1B/IL6/ADIPOQ/NOS2	5	1.34164
BP	GO:0009743	response to carbohydrate	7/105	0.000277383	0.00603763	0.00415381	IL1B/SLC39A14/PTGS2/NQO1/ADIPOQ/PRKAA2/SREBF1	7	1.13389
BP	GO:0032637	interleukin-8 production	5/105	0.000280093	0.00605245	0.00416401	TLR4/IL1B/IL6/ADIPOQ/NOS2	5	1.34164
BP	GO:0050878	regulation of body fluid levels	9/105	0.000290116	0.00622392	0.00428198	ATG5/ALOX12B/TLR4/IL6/SLC7A11/HSPB1/NFE2L2/TP63/PTPN6	9	2.33333
BP	GO:0007568	aging	6/105	0.000307241	0.00654423	0.00450235	PTGS2/NFE2L2/NQO1/TP63/CISD2/SREBF1	6	1.63299
BP	GO:0006090	pyruvate metabolic process	5/105	0.00031999	0.00676744	0.00465592	PPARA/PRKAA2/DLD/NUPR1/ENO3	5	-0.447214
BP	GO:0045599	negative regulation of fat cell differentiation	4/105	0.000330205	0.00692074	0.00476138	IL6/YAP1/TRIB2/ADIPOQ	4	2
BP	GO:0033002	muscle cell proliferation	7/105	0.000333618	0.00692074	0.00476138	HMOX1/TGFBR1/TLR4/IL6/YAP1/PTGS2/ADIPOQ	7	2.64575
BP	GO:0033138	positive regulation of peptidyl-serine phosphorylation	5/105	0.000334201	0.00692074	0.00476138	IL6/IFNA2/PTGS2/MAPKAP1/IFNA8	5	2.23607
BP	GO:1904951	positive regulation of establishment of protein localization	8/105	0.000341137	0.00701565	0.00482668	BAP1/TLR4/IL1B/PTGS2/ACSL3/CDH1/ARF6/ATG13	8	2.12132
BP	GO:0030099	myeloid cell differentiation	9/105	0.000344018	0.00702646	0.00483411	IREB2/TLR4/SLC11A2/RB1/PIR/ADIPOQ/G6PD/TF/PTPN6	9	1
BP	GO:0002700	regulation of production of molecular mediator of immune response	6/105	0.000349816	0.00705037	0.00485057	HMOX1/ATG5/TLR4/IL1B/IL6/IFNA2	6	2.44949
BP	GO:0009615	response to virus	9/105	0.000350488	0.00705037	0.00485057	DUOX2/ATG5/IL1B/IL6/IFNA2/HSPB1/ATG7/SMPD1/IFNA8	9	1.66667
BP	GO:0043407	negative regulation of MAP kinase activity	4/105	0.000352282	0.00705037	0.00485057	IL1B/ADIPOQ/SMPD1/PTPN6	4	0
BP	GO:0002703	regulation of leukocyte mediated immunity	7/105	0.00036036	0.00716396	0.00492872	HMOX1/TLR4/IL1B/IL6/IFNA2/PTPN6/NOS2	7	1.13389
BP	GO:0045444	fat cell differentiation	7/105	0.000369647	0.007292	0.0050168	IL6/YAP1/PTGS2/TRIB2/ADIPOQ/SREBF1/RARRES2	7	1.13389
BP	GO:1901214	regulation of neuron death	8/105	0.000371691	0.007292	0.0050168	HMOX1/TLR4/LGMN/SLC7A11/NQO1/PPARA/G6PD/NUPR1	8	2.12132
BP	GO:1903409	reactive oxygen species biosynthetic process	4/105	0.000375396	0.00731653	0.00503368	DUOX1/DUOX2/TLR4/PPARA	4	2
BP	GO:0046395	carboxylic acid catabolic process	7/105	0.000379124	0.00734122	0.00505067	LPIN1/IDO1/PPARA/ADIPOQ/DLD/GSTZ1/NOS2	7	0.377964
BP	GO:0018105	peptidyl-serine phosphorylation	8/105	0.000387785	0.00746049	0.00513272	TGFBR1/IL6/IFNA2/PTGS2/MAPKAP1/RICTOR/PRKAA2/IFNA8	8	2.12132
BP	GO:0001676	long-chain fatty acid metabolic process	5/105	0.000395876	0.00756732	0.00520622	ALOX12B/PTGS2/ACSL3/FADS2/ABHD12	5	0.447214
BP	GO:0009185	ribonucleoside diphosphate metabolic process	5/105	0.000412555	0.00779449	0.00536251	PPARA/PRKAA2/RRM2/NUPR1/ENO3	5	-0.447214
BP	GO:0015849	organic acid transport	8/105	0.000412988	0.00779449	0.00536251	IL1B/SLC7A11/ACSL3/PLIN2/PPARA/SLC1A5/AKR1C1/MPC1	8	1.41421
BP	GO:0016054	organic acid catabolic process	7/105	0.000419001	0.00782029	0.00538026	LPIN1/IDO1/PPARA/ADIPOQ/DLD/GSTZ1/NOS2	7	0.377964
BP	GO:0032613	interleukin-10 production	4/105	0.000424845	0.00782029	0.00538026	TLR4/IL6/IDO1/TRIB2	4	2
BP	GO:0032653	regulation of interleukin-10 production	4/105	0.000424845	0.00782029	0.00538026	TLR4/IL6/IDO1/TRIB2	4	2
BP	GO:0070542	response to fatty acid	4/105	0.000424845	0.00782029	0.00538026	PTGS2/ADIPOQ/AKR1C1/SREBF1	4	1
BP	GO:0010634	positive regulation of epithelial cell migration	6/105	0.000435322	0.00796399	0.00547913	HMOX1/LGMN/PTGS2/HSPB1/NFE2L2/ARF6	6	2.44949
BP	GO:0015980	energy derivation by oxidation of organic compounds	8/105	0.000439508	0.00799154	0.00549808	IREB2/ACO1/AIFM2/SIRT3/DLD/IDH2/NOS2/NUPR1	8	0
BP	GO:0002675	positive regulation of acute inflammatory response	3/105	0.000449147	0.00811732	0.00558461	IL1B/IL6/PTGS2	3	1.73205
BP	GO:0071214	cellular response to abiotic stimulus	8/105	0.000457946	0.00813729	0.00559835	TLR4/IL1B/YAP1/PTGS2/HSPA5/SMPD1/MICU1/CDC25A	8	0.707107
BP	GO:0104004	cellular response to environmental stimulus	8/105	0.000457946	0.00813729	0.00559835	TLR4/IL1B/YAP1/PTGS2/HSPA5/SMPD1/MICU1/CDC25A	8	0.707107
BP	GO:0010817	regulation of hormone levels	10/105	0.000458439	0.00813729	0.00559835	DUOX1/DUOX2/IL1B/IL6/SLC39A14/ADIPOQ/FURIN/AKR1C1/SREBF1/NOS2	10	1.89737
BP	GO:0001659	temperature homeostasis	6/105	0.000476611	0.00834917	0.00574413	LPIN1/TLR4/IL1B/PTGS2/RB1/ADIPOQ	6	2.44949
BP	GO:0006749	glutathione metabolic process	4/105	0.000478776	0.00834917	0.00574413	SLC7A11/NFE2L2/G6PD/GSTZ1	4	0
BP	GO:0016126	sterol biosynthetic process	4/105	0.000478776	0.00834917	0.00574413	G6PD/PRKAA2/CYB5R1/SREBF1	4	-2
BP	GO:0043409	negative regulation of MAPK cascade	6/105	0.00050579	0.00876898	0.00603295	PEBP1/TLR4/IL1B/ADIPOQ/SMPD1/PTPN6	6	0.816497
BP	GO:0048545	response to steroid hormone	8/105	0.000527499	0.0090925	0.00625552	NCOA4/IL6/YAP1/PTGS2/TP63/PPARA/ADIPOQ/SREBF1	8	2.12132
BP	GO:0055021	regulation of cardiac muscle tissue growth	4/105	0.000537414	0.00921017	0.00633648	TGFBR1/YAP1/PPARA/G6PD	4	1
BP	GO:0045471	response to ethanol	5/105	0.000544619	0.00928031	0.00638474	NQO1/PPARA/ADIPOQ/G6PD/SREBF1	5	0.447214
BP	GO:0010575	positive regulation of vascular endothelial growth factor production	3/105	0.000556557	0.00942985	0.00648762	IL1B/IL6/PTGS2	3	1.73205
BP	GO:0043405	regulation of MAP kinase activity	6/105	0.000568313	0.00957463	0.00658722	TLR4/IL1B/TRIB2/ADIPOQ/SMPD1/PTPN6	6	0.816497
BP	GO:1903008	organelle disassembly	5/105	0.000587603	0.009844	0.00677255	ATG5/CISD2/ATG7/ATG13/SREBF1	5	-0.447214
BP	GO:0070527	platelet aggregation	4/105	0.000600988	0.010012	0.00688812	IL6/SLC7A11/HSPB1/PTPN6	4	1
BP	GO:0071901	negative regulation of protein serine/threonine kinase activity	5/105	0.000610026	0.0101052	0.00695223	IL1B/RB1/ADIPOQ/SMPD1/PTPN6	5	0.447214
BP	GO:0043543	protein acylation	7/105	0.000613358	0.0101052	0.00695223	ATG5/IL1B/BRPF1/MLLT1/PRKAA2/DLD/NUPR1	7	1.13389
BP	GO:0018209	peptidyl-serine modification	8/105	0.000617238	0.0101132	0.00695776	TGFBR1/IL6/IFNA2/PTGS2/MAPKAP1/RICTOR/PRKAA2/IFNA8	8	2.12132
BP	GO:0061077	chaperone-mediated protein folding	4/105	0.000634697	0.0103185	0.007099	DNAJB6/HSPB1/HSPA5/TOR2A	4	1
BP	GO:0009060	aerobic respiration	6/105	0.000636688	0.0103185	0.007099	IREB2/ACO1/SIRT3/DLD/IDH2/NUPR1	6	0
BP	GO:0031099	regeneration	6/105	0.000654739	0.0105537	0.00726081	HMOX1/LPIN1/IL6/YAP1/FZD7/SOX2	6	2.44949
BP	GO:0006099	tricarboxylic acid cycle	3/105	0.000679126	0.0108879	0.00749076	IREB2/ACO1/IDH2	3	0.57735
BP	GO:1901654	response to ketone	6/105	0.000692031	0.0110355	0.00759228	NCOA4/YAP1/NQO1/CA9/PRKAA2/SREBF1	6	0.816497
BP	GO:1903131	mononuclear cell differentiation	9/105	0.000716984	0.0113726	0.0078242	ATG5/IL1B/IL6/IFNA2/PIR/FZD7/IFNA8/PTPN6/FANCD2	9	1.66667
BP	GO:0032732	positive regulation of interleukin-1 production	4/105	0.000743854	0.0116525	0.00801674	TLR4/IL6/HSPB1/PANX2	4	1
BP	GO:0150076	neuroinflammatory response	4/105	0.000743854	0.0116525	0.00801674	IL1B/IL6/PTGS2/NUPR1	4	2
BP	GO:0002828	regulation of type 2 immune response	3/105	0.000746351	0.0116525	0.00801674	IL6/IFNA2/IDO1	3	1.73205
BP	GO:0060420	regulation of heart growth	4/105	0.000783013	0.0121612	0.00836674	TGFBR1/YAP1/PPARA/G6PD	4	1
BP	GO:0009132	nucleoside diphosphate metabolic process	5/105	0.000813279	0.012501	0.00860055	PPARA/PRKAA2/RRM2/NUPR1/ENO3	5	-0.447214
BP	GO:0030168	platelet activation	5/105	0.000813279	0.012501	0.00860055	TLR4/IL6/SLC7A11/HSPB1/PTPN6	5	1.34164
BP	GO:0002697	regulation of immune effector process	8/105	0.000818671	0.0125194	0.00861317	HMOX1/ATG5/TLR4/IL1B/IL6/IFNA2/PTPN6/NOS2	8	1.41421
BP	GO:0043536	positive regulation of blood vessel endothelial cell migration	4/105	0.000823607	0.0125306	0.00862089	HMOX1/PTGS2/HSPB1/NFE2L2	4	2
BP	GO:0032103	positive regulation of response to external stimulus	9/105	0.000829305	0.0125532	0.00863647	TLR4/IL1B/IL6/LGMN/IDO1/PTGS2/HSPB1/NUPR1/RARRES2	9	2.33333
BP	GO:0001894	tissue homeostasis	7/105	0.000836868	0.0126037	0.00867122	TLR4/IL6/YAP1/PTGS2/HSPB1/RB1/TF	7	1.88982
BP	GO:0010595	positive regulation of endothelial cell migration	5/105	0.000841846	0.012615	0.00867896	HMOX1/LGMN/PTGS2/HSPB1/NFE2L2	5	2.23607
BP	GO:0022408	negative regulation of cell-cell adhesion	6/105	0.000880658	0.0131306	0.0090337	IFNA2/IDO1/CDH1/PPARA/ADIPOQ/PTPN6	6	1.63299
BP	GO:0034101	erythrocyte homeostasis	5/105	0.000901216	0.0133703	0.00919859	IREB2/HMOX1/SLC11A2/RB1/G6PD	5	1.34164
BP	GO:1903201	regulation of oxidative stress-induced cell death	4/105	0.000909212	0.0134221	0.00923426	TLR4/SLC7A11/HSPB1/NFE2L2	4	2
BP	GO:0042440	pigment metabolic process	4/105	0.000954282	0.0140181	0.00964426	IREB2/HMOX1/SLC11A2/SLC7A11	4	2
BP	GO:0051090	regulation of DNA-binding transcription factor activity	9/105	0.000970538	0.014153	0.0097371	KEAP1/HMOX1/TLR4/MTDH/IL1B/IL6/RB1/FANCD2/NUPR1	9	2.33333
BP	GO:2000036	regulation of stem cell population maintenance	3/105	0.00097296	0.014153	0.0097371	ELAVL1/YAP1/TP63	3	1.73205
BP	GO:0007586	digestion	5/105	0.00102925	0.0148703	0.0102306	IREB2/ACO1/TLR4/PIR/AKR1C1	5	2.23607
BP	GO:0022407	regulation of cell-cell adhesion	9/105	0.00103224	0.0148703	0.0102306	IL1B/IL6/IFNA2/IDO1/CDH1/PPARA/SOX2/ADIPOQ/PTPN6	9	2.33333
BP	GO:0006096	glycolytic process	4/105	0.00109891	0.0157545	0.0108389	PPARA/PRKAA2/NUPR1/ENO3	4	0
BP	GO:0006739	NADP metabolic process	3/105	0.00114575	0.0161049	0.01108	NQO1/G6PD/IDH2	3	-0.57735
BP	GO:0032094	response to food	3/105	0.00114575	0.0161049	0.01108	PPARA/G6PD/SREBF1	3	-0.57735
BP	GO:0042092	type 2 immune response	3/105	0.00114575	0.0161049	0.01108	IL6/IFNA2/IDO1	3	1.73205
BP	GO:1903580	positive regulation of ATP metabolic process	3/105	0.00114575	0.0161049	0.01108	PPARA/PRKAA2/NUPR1	3	0.57735
BP	GO:0006757	ATP generation from ADP	4/105	0.00115035	0.0161049	0.01108	PPARA/PRKAA2/NUPR1/ENO3	4	0
BP	GO:0002573	myeloid leukocyte differentiation	6/105	0.00116247	0.0161615	0.0111189	IREB2/TLR4/RB1/PIR/ADIPOQ/TF	6	1.63299
BP	GO:0051051	negative regulation of transport	9/105	0.00116523	0.0161615	0.0111189	HMOX1/ATG5/IL1B/PTGS2/NEDD4L/ARF6/ADIPOQ/PROM2/SREBF1	9	1.66667
BP	GO:0044282	small molecule catabolic process	8/105	0.0012273	0.0169435	0.0116569	LPIN1/IDO1/PPARA/ADIPOQ/MIOX/DLD/GSTZ1/NOS2	8	0
BP	GO:0002369	T cell cytokine production	3/105	0.00123894	0.0169473	0.0116596	IL1B/IL6/IFNA2	3	1.73205
BP	GO:0002724	regulation of T cell cytokine production	3/105	0.00123894	0.0169473	0.0116596	IL1B/IL6/IFNA2	3	1.73205
BP	GO:0071277	cellular response to calcium ion	4/105	0.00125826	0.017133	0.0117873	LGMN/HSPA5/PRKAA2/SMPD1	4	0
BP	GO:0072330	monocarboxylic acid biosynthetic process	6/105	0.00131137	0.017775	0.012229	ALOX12B/IL1B/IDO1/PTGS2/PRKAA2/FADS2	6	0.816497
BP	GO:0051154	negative regulation of striated muscle cell differentiation	3/105	0.00133677	0.0178021	0.0122476	FZD7/PPARA/G6PD	3	0.57735
BP	GO:0006473	protein acetylation	6/105	0.00134282	0.0178021	0.0122476	ATG5/IL1B/BRPF1/MLLT1/PRKAA2/NUPR1	6	1.63299
BP	GO:0033007	negative regulation of mast cell activation involved in immune response	2/105	0.00135035	0.0178021	0.0122476	HMOX1/PTPN6	2	0
BP	GO:0071421	manganese ion transmembrane transport	2/105	0.00135035	0.0178021	0.0122476	SLC39A14/SLC11A2	2	1.41421
BP	GO:1902459	positive regulation of stem cell population maintenance	2/105	0.00135035	0.0178021	0.0122476	YAP1/TP63	2	1.41421
BP	GO:0030098	lymphocyte differentiation	8/105	0.00135699	0.0178021	0.0122476	ATG5/IL1B/IL6/IFNA2/FZD7/IFNA8/PTPN6/FANCD2	8	1.41421
BP	GO:0050678	regulation of epithelial cell proliferation	8/105	0.00135699	0.0178021	0.0122476	HMOX1/TGFBR1/YAP1/RB1/TP63/FZD7/SOX2/NUPR1	8	2.82843
BP	GO:0046651	lymphocyte proliferation	7/105	0.00136549	0.0178021	0.0122476	TLR4/IL1B/IL6/IFNA2/IDO1/IFNA8/PTPN6	7	1.88982
BP	GO:0046364	monosaccharide biosynthetic process	4/105	0.00137306	0.0178021	0.0122476	SLC39A14/PPARA/ADIPOQ/G6PD	4	1
BP	GO:1900542	regulation of purine nucleotide metabolic process	4/105	0.00137306	0.0178021	0.0122476	PPARA/PRKAA2/NOS2/NUPR1	4	0
BP	GO:0050829	defense response to Gram-negative bacterium	4/105	0.00143312	0.0184205	0.0126731	TLR4/IL6/NOS2/RARRES2	4	0
BP	GO:0055017	cardiac muscle tissue growth	4/105	0.00143312	0.0184205	0.0126731	TGFBR1/YAP1/PPARA/G6PD	4	1
BP	GO:0032943	mononuclear cell proliferation	7/105	0.00147453	0.0188715	0.0129834	TLR4/IL1B/IL6/IFNA2/IDO1/IFNA8/PTPN6	7	1.88982
BP	GO:1902652	secondary alcohol metabolic process	5/105	0.00149483	0.0189704	0.0130514	G6PD/PRKAA2/SMPD1/SREBF1/IDH2	5	-2.23607
BP	GO:0006140	regulation of nucleotide metabolic process	4/105	0.00149499	0.0189704	0.0130514	PPARA/PRKAA2/NOS2/NUPR1	4	0
BP	GO:0007596	blood coagulation	6/105	0.00150883	0.0190649	0.0131164	TLR4/IL6/SLC7A11/HSPB1/NFE2L2/PTPN6	6	1.63299
BP	GO:0033574	response to testosterone	3/105	0.00154669	0.019298	0.0132768	NCOA4/NQO1/CA9	3	1.73205
BP	GO:0045429	positive regulation of nitric oxide biosynthetic process	3/105	0.00154669	0.019298	0.0132768	TLR4/IL1B/PTGS2	3	1.73205
BP	GO:0050892	intestinal absorption	3/105	0.00154669	0.019298	0.0132768	IREB2/ACO1/AKR1C1	3	1.73205
BP	GO:0006869	lipid transport	8/105	0.0015718	0.0195296	0.0134361	IL1B/ACSL3/PLIN2/PPARA/ADIPOQ/FURIN/AKR1C1/NOS2	8	2.12132
BP	GO:0019221	cytokine-mediated signaling pathway	9/105	0.0016039	0.0196114	0.0134924	DUOX1/DUOX2/IL1B/IL6/IFNA2/YAP1/ADIPOQ/IFNA8/PTPN6	9	2.33333
BP	GO:0007162	negative regulation of cell adhesion	7/105	0.00162027	0.0196114	0.0134924	IFNA2/IDO1/FZD7/CDH1/PPARA/ADIPOQ/PTPN6	7	1.88982
BP	GO:0046031	ADP metabolic process	4/105	0.00162426	0.0196114	0.0134924	PPARA/PRKAA2/NUPR1/ENO3	4	0
BP	GO:0009117	nucleotide metabolic process	9/105	0.00162662	0.0196114	0.0134924	IDO1/ACSL3/PPARA/PRKAA2/DLD/RRM2/NOS2/NUPR1/ENO3	9	-0.333333
BP	GO:0016052	carbohydrate catabolic process	5/105	0.00163212	0.0196114	0.0134924	PPARA/PRKAA2/MIOX/NUPR1/ENO3	5	-0.447214
BP	GO:0001660	fever generation	2/105	0.00164442	0.0196114	0.0134924	IL1B/PTGS2	2	1.41421
BP	GO:0042762	regulation of sulfur metabolic process	2/105	0.00164442	0.0196114	0.0134924	SLC7A11/NFE2L2	2	1.41421
BP	GO:0043619	regulation of transcription from RNA polymerase II promoter in response to oxidative stress	2/105	0.00164442	0.0196114	0.0134924	HMOX1/NFE2L2	2	1.41421
BP	GO:0072584	caveolin-mediated endocytosis	2/105	0.00164442	0.0196114	0.0134924	NEDD4L/PROM2	2	0
BP	GO:0106049	regulation of cellular response to osmotic stress	2/105	0.00164442	0.0196114	0.0134924	PTGS2/MICU1	2	0
BP	GO:0016236	macroautophagy	7/105	0.00165072	0.0196114	0.0134924	HMOX1/ATG5/ATG7/ATG13/PRKAA2/CHMP6/NUPR1	7	-0.377964
BP	GO:0060964	regulation of miRNA-mediated gene silencing	3/105	0.00165894	0.0196308	0.0135058	ELAVL1/IL6/MYCN	3	0.57735
BP	GO:0050817	coagulation	6/105	0.00169005	0.0199199	0.0137046	TLR4/IL6/SLC7A11/HSPB1/NFE2L2/PTPN6	6	1.63299
BP	GO:0007599	hemostasis	6/105	0.0017282	0.0202152	0.0139078	TLR4/IL6/SLC7A11/HSPB1/NFE2L2/PTPN6	6	1.63299
BP	GO:0016125	sterol metabolic process	5/105	0.00172866	0.0202152	0.0139078	G6PD/PRKAA2/CYB5R1/SMPD1/SREBF1	5	-2.23607
BP	GO:0014002	astrocyte development	3/105	0.00177617	0.0205293	0.0141239	TLR4/IL1B/IL6	3	1.73205
BP	GO:0035019	somatic stem cell population maintenance	3/105	0.00177617	0.0205293	0.0141239	YAP1/TP63/SOX2	3	1.73205
BP	GO:1904407	positive regulation of nitric oxide metabolic process	3/105	0.00177617	0.0205293	0.0141239	TLR4/IL1B/PTGS2	3	1.73205
BP	GO:0016570	histone modification	9/105	0.00179302	0.0206439	0.0142028	ATG5/BAP1/IL1B/BRPF1/MLLT1/PRKAA2/SIRT3/KDM5C/SREBF1	9	0.333333
BP	GO:0006753	nucleoside phosphate metabolic process	9/105	0.00181786	0.0208495	0.0143442	IDO1/ACSL3/PPARA/PRKAA2/DLD/RRM2/NOS2/NUPR1/ENO3	9	-0.333333
BP	GO:0090316	positive regulation of intracellular protein transport	5/105	0.00182933	0.0208565	0.014349	BAP1/IL1B/PTGS2/CDH1/ATG13	5	1.34164
BP	GO:0034109	homotypic cell-cell adhesion	4/105	0.00183246	0.0208565	0.014349	IL6/SLC7A11/HSPB1/PTPN6	4	1
BP	GO:0120254	olefinic compound metabolic process	5/105	0.00188124	0.0210143	0.0144576	ALOX12B/PTGS2/FADS2/AKR1C1/ABHD12	5	0.447214
BP	GO:0021762	substantia nigra development	3/105	0.00189845	0.0210143	0.0144576	HSPA5/MAPKAP1/G6PD	3	0.57735
BP	GO:0045981	positive regulation of nucleotide metabolic process	3/105	0.00189845	0.0210143	0.0144576	PPARA/PRKAA2/NOS2	3	-0.57735
BP	GO:0060147	regulation of post-transcriptional gene silencing	3/105	0.00189845	0.0210143	0.0144576	ELAVL1/IL6/MYCN	3	0.57735
BP	GO:1900368	regulation of post-transcriptional gene silencing by RNA	3/105	0.00189845	0.0210143	0.0144576	ELAVL1/IL6/MYCN	3	0.57735
BP	GO:1900544	positive regulation of purine nucleotide metabolic process	3/105	0.00189845	0.0210143	0.0144576	PPARA/PRKAA2/NOS2	3	-0.57735
BP	GO:1903214	regulation of protein targeting to mitochondrion	3/105	0.00189845	0.0210143	0.0144576	BAP1/ATG13/SREBF1	3	-0.57735
BP	GO:1905954	positive regulation of lipid localization	4/105	0.00190578	0.0210143	0.0144576	HILPDA/IL1B/PLIN2/ADIPOQ	4	2
BP	GO:0060537	muscle tissue development	8/105	0.00195878	0.0210143	0.0144576	ATG5/TGFBR1/YAP1/RB1/FZD7/PPARA/G6PD/NUPR1	8	2.12132
BP	GO:0006995	cellular response to nitrogen starvation	2/105	0.00196612	0.0210143	0.0144576	ATG5/ATG7	2	0
BP	GO:0031650	regulation of heat generation	2/105	0.00196612	0.0210143	0.0144576	IL1B/PTGS2	2	1.41421
BP	GO:0033212	iron import into cell	2/105	0.00196612	0.0210143	0.0144576	SLC39A14/SLC11A2	2	1.41421
BP	GO:0043562	cellular response to nitrogen levels	2/105	0.00196612	0.0210143	0.0144576	ATG5/ATG7	2	0
BP	GO:0061052	negative regulation of cell growth involved in cardiac muscle cell development	2/105	0.00196612	0.0210143	0.0144576	PPARA/G6PD	2	0
BP	GO:0070254	mucus secretion	2/105	0.00196612	0.0210143	0.0144576	ATG5/ALOX12B	2	1.41421
BP	GO:1903800	positive regulation of production of miRNAs involved in gene silencing by miRNA	2/105	0.00196612	0.0210143	0.0144576	IL6/MYCN	2	0
BP	GO:2000009	negative regulation of protein localization to cell surface	2/105	0.00196612	0.0210143	0.0144576	NEDD4L/ARF6	2	1.41421
BP	GO:0048661	positive regulation of smooth muscle cell proliferation	4/105	0.00198111	0.0210492	0.0144816	HMOX1/TLR4/IL6/PTGS2	4	2
BP	GO:0048738	cardiac muscle tissue development	6/105	0.00201388	0.0210492	0.0144816	ATG5/TGFBR1/YAP1/FZD7/PPARA/G6PD	6	1.63299
BP	GO:0006605	protein targeting	7/105	0.002016	0.0210492	0.0144816	NCOA4/BAP1/HSPA5/ATG13/TIMM9/PEX3/SREBF1	7	-0.377964
BP	GO:0006959	humoral immune response	7/105	0.002016	0.0210492	0.0144816	IL1B/IL6/IFNA2/TF/IFNA8/PTPN6/RARRES2	7	0.377964
BP	GO:0019058	viral life cycle	7/105	0.002016	0.0210492	0.0144816	ATG5/IFNA2/PPARA/FURIN/SLC1A5/SMPD1/CHMP6	7	0.377964
BP	GO:0006110	regulation of glycolytic process	3/105	0.00202586	0.0210492	0.0144816	PPARA/PRKAA2/NUPR1	3	0.57735
BP	GO:0006984	ER-nucleus signaling pathway	3/105	0.00202586	0.0210492	0.0144816	NFE2L2/HSPA5/SREBF1	3	0.57735
BP	GO:0010677	negative regulation of cellular carbohydrate metabolic process	3/105	0.00202586	0.0210492	0.0144816	PPARA/ADIPOQ/NUPR1	3	1.73205
BP	GO:0006497	protein lipidation	4/105	0.00205848	0.0212401	0.0146129	ATG5/ALOX12B/ATG7/ATG13	4	0
BP	GO:0060419	heart growth	4/105	0.00205848	0.0212401	0.0146129	TGFBR1/YAP1/PPARA/G6PD	4	1
BP	GO:0060249	anatomical structure homeostasis	7/105	0.00208866	0.0214772	0.014776	TLR4/IL6/YAP1/PTGS2/HSPB1/RB1/TF	7	1.88982
BP	GO:0032755	positive regulation of interleukin-6 production	4/105	0.00213791	0.0217451	0.0149604	TLR4/IL1B/IL6/NOS2	4	1
BP	GO:0045807	positive regulation of endocytosis	4/105	0.00213791	0.0217451	0.0149604	MIB1/NEDD4L/TF/SMPD1	4	0
BP	GO:2001237	negative regulation of extrinsic apoptotic signaling pathway	4/105	0.00213791	0.0217451	0.0149604	HMOX1/TGFBR1/IL1B/YAP1	4	2
BP	GO:0006633	fatty acid biosynthetic process	5/105	0.00215715	0.0217451	0.0149604	ALOX12B/IL1B/PTGS2/PRKAA2/FADS2	5	0.447214
BP	GO:0042168	heme metabolic process	3/105	0.00215847	0.0217451	0.0149604	IREB2/HMOX1/SLC11A2	3	1.73205
BP	GO:0060966	regulation of gene silencing by RNA	3/105	0.00215847	0.0217451	0.0149604	ELAVL1/IL6/MYCN	3	0.57735
BP	GO:0036473	cell death in response to oxidative stress	4/105	0.00221943	0.0221986	0.0152724	TLR4/SLC7A11/HSPB1/NFE2L2	4	2
BP	GO:0008202	steroid metabolic process	7/105	0.00224006	0.0221986	0.0152724	LGMN/G6PD/PRKAA2/CYB5R1/SMPD1/AKR1C1/SREBF1	7	-1.13389
BP	GO:0001558	regulation of cell growth	8/105	0.0022786	0.0221986	0.0152724	BAP1/TGFBR1/YAP1/RB1/NEDD4L/PPARA/G6PD/MEG3	8	1.41421
BP	GO:0002673	regulation of acute inflammatory response	3/105	0.00229635	0.0221986	0.0152724	IL1B/IL6/PTGS2	3	1.73205
BP	GO:0043618	regulation of transcription from RNA polymerase II promoter in response to stress	3/105	0.00229635	0.0221986	0.0152724	HMOX1/NFE2L2/HSPA5	3	1.73205
BP	GO:0045776	negative regulation of blood pressure	3/105	0.00229635	0.0221986	0.0152724	PPARA/ADIPOQ/NOS2	3	0.57735
BP	GO:0120163	negative regulation of cold-induced thermogenesis	3/105	0.00229635	0.0221986	0.0152724	TLR4/RB1/ADIPOQ	3	1.73205
BP	GO:2000378	negative regulation of reactive oxygen species metabolic process	3/105	0.00229635	0.0221986	0.0152724	ATG5/PPARA/G6PD	3	0.57735
BP	GO:0006165	nucleoside diphosphate phosphorylation	4/105	0.00230307	0.0221986	0.0152724	PPARA/PRKAA2/NUPR1/ENO3	4	0
BP	GO:0015908	fatty acid transport	4/105	0.00230307	0.0221986	0.0152724	IL1B/ACSL3/PLIN2/PPARA	4	2
BP	GO:0010745	negative regulation of macrophage derived foam cell differentiation	2/105	0.00231515	0.0221986	0.0152724	PPARA/ADIPOQ	2	1.41421
BP	GO:0031392	regulation of prostaglandin biosynthetic process	2/105	0.00231515	0.0221986	0.0152724	IL1B/PTGS2	2	1.41421
BP	GO:0035745	T-helper 2 cell cytokine production	2/105	0.00231515	0.0221986	0.0152724	IL6/IFNA2	2	1.41421
BP	GO:0045820	negative regulation of glycolytic process	2/105	0.00231515	0.0221986	0.0152724	PPARA/NUPR1	2	1.41421
BP	GO:2000551	regulation of T-helper 2 cell cytokine production	2/105	0.00231515	0.0221986	0.0152724	IL6/IFNA2	2	1.41421
BP	GO:0016032	viral process	8/105	0.00238215	0.0227183	0.0156299	ATG5/IFNA2/PPARA/FURIN/SLC1A5/ATG7/SMPD1/CHMP6	8	0
BP	GO:0046939	nucleotide phosphorylation	4/105	0.00238886	0.0227183	0.0156299	PPARA/PRKAA2/NUPR1/ENO3	4	0
BP	GO:0071453	cellular response to oxygen levels	5/105	0.00239828	0.0227183	0.0156299	HMOX1/HILPDA/PTGS2/NFE2L2/ATG7	5	1.34164
BP	GO:0016042	lipid catabolic process	7/105	0.00239982	0.0227183	0.0156299	LPIN1/IL1B/PPARA/ADIPOQ/SMPD1/ABHD12/RARRES2	7	0.377964
BP	GO:0006953	acute-phase response	3/105	0.00243957	0.0230215	0.0158385	IL1B/IL6/PTGS2	3	1.73205
BP	GO:0034250	positive regulation of cellular amide metabolic process	5/105	0.0024615	0.023081	0.0158794	ELAVL1/IL6/NFE2L2/SIRT3/CIRBP	5	0.447214
BP	GO:0006626	protein targeting to mitochondrion	4/105	0.00247683	0.023081	0.0158794	BAP1/ATG13/TIMM9/SREBF1	4	-1
BP	GO:0042158	lipoprotein biosynthetic process	4/105	0.00247683	0.023081	0.0158794	ATG5/ALOX12B/ATG7/ATG13	4	0
BP	GO:0046620	regulation of organ growth	4/105	0.00247683	0.023081	0.0158794	TGFBR1/YAP1/PPARA/G6PD	4	1
BP	GO:0070661	leukocyte proliferation	7/105	0.0025253	0.0234593	0.0161397	TLR4/IL1B/IL6/IFNA2/IDO1/IFNA8/PTPN6	7	1.88982
BP	GO:0010656	negative regulation of muscle cell apoptotic process	3/105	0.00258821	0.0238949	0.0164394	HMOX1/NFE2L2/NUPR1	3	1.73205
BP	GO:0035094	response to nicotine	3/105	0.00258821	0.0238949	0.0164394	HMOX1/SLC7A11/PPARA	3	1.73205
BP	GO:0032386	regulation of intracellular transport	7/105	0.00261173	0.0240376	0.0165376	BAP1/IL1B/PTGS2/CDH1/ADIPOQ/ATG13/SREBF1	7	1.13389
BP	GO:0032496	response to lipopolysaccharide	7/105	0.00265579	0.024172	0.0166301	TLR4/MTDH/IL1B/IL6/IDO1/PTGS2/NOS2	7	1.88982
BP	GO:0048660	regulation of smooth muscle cell proliferation	5/105	0.00265845	0.024172	0.0166301	HMOX1/TLR4/IL6/PTGS2/ADIPOQ	5	2.23607
BP	GO:0009135	purine nucleoside diphosphate metabolic process	4/105	0.0026594	0.024172	0.0166301	PPARA/PRKAA2/NUPR1/ENO3	4	0
BP	GO:0009179	purine ribonucleoside diphosphate metabolic process	4/105	0.0026594	0.024172	0.0166301	PPARA/PRKAA2/NUPR1/ENO3	4	0
BP	GO:0002699	positive regulation of immune effector process	6/105	0.00269105	0.024172	0.0166301	HMOX1/TLR4/IL1B/IL6/PTPN6/NOS2	6	0.816497
BP	GO:0014706	striated muscle tissue development	6/105	0.00269105	0.024172	0.0166301	ATG5/TGFBR1/YAP1/FZD7/PPARA/G6PD	6	1.63299
BP	GO:0033004	negative regulation of mast cell activation	2/105	0.00269119	0.024172	0.0166301	HMOX1/PTPN6	2	0
BP	GO:0047484	regulation of response to osmotic stress	2/105	0.00269119	0.024172	0.0166301	PTGS2/MICU1	2	0
BP	GO:0042149	cellular response to glucose starvation	3/105	0.00274233	0.0244839	0.0168446	NFE2L2/HSPA5/PRKAA2	3	0.57735
BP	GO:1903747	regulation of establishment of protein localization to mitochondrion	3/105	0.00274233	0.0244839	0.0168446	BAP1/ATG13/SREBF1	3	-0.57735
BP	GO:0022600	digestive system process	4/105	0.00275406	0.0245152	0.0168662	IREB2/ACO1/TLR4/AKR1C1	4	2
BP	GO:0032635	interleukin-6 production	5/105	0.00279595	0.0247404	0.0170211	TLR4/IL1B/IL6/PTPN6/NOS2	5	0.447214
BP	GO:0032675	regulation of interleukin-6 production	5/105	0.00279595	0.0247404	0.0170211	TLR4/IL1B/IL6/PTPN6/NOS2	5	0.447214
BP	GO:0048659	smooth muscle cell proliferation	5/105	0.00286659	0.0252905	0.0173995	HMOX1/TLR4/IL6/PTGS2/ADIPOQ	5	2.23607
BP	GO:0045912	negative regulation of carbohydrate metabolic process	3/105	0.002902	0.0255273	0.0175625	PPARA/ADIPOQ/NUPR1	3	1.73205
BP	GO:0050708	regulation of protein secretion	6/105	0.00291268	0.0255459	0.0175753	TLR4/IL1B/IL6/ARF6/SREBF1/NOS2	6	0.816497
BP	GO:0048608	reproductive structure development	8/105	0.00295669	0.0258558	0.0177885	NCOA4/TGFBR1/DNAJB6/PTGS2/HSPA5/TP63/PTPN6/NUPR1	8	2.12132
BP	GO:0043122	regulation of I-kappaB kinase/NF-kappaB signaling	6/105	0.0030285	0.0263603	0.0181355	HMOX1/TLR4/MTDH/IL1B/HSPB1/ADIPOQ	6	2.44949
BP	GO:0000045	autophagosome assembly	4/105	0.00305185	0.0263603	0.0181355	ATG5/ATG7/ATG13/NUPR1	4	0
BP	GO:0006636	unsaturated fatty acid biosynthetic process	3/105	0.00306728	0.0263603	0.0181355	IL1B/PTGS2/FADS2	3	0.57735
BP	GO:0061458	reproductive system development	8/105	0.00308359	0.0263603	0.0181355	NCOA4/TGFBR1/DNAJB6/PTGS2/HSPA5/TP63/PTPN6/NUPR1	8	2.12132
BP	GO:0009165	nucleotide biosynthetic process	6/105	0.00308768	0.0263603	0.0181355	IDO1/ACSL3/PPARA/DLD/RRM2/NOS2	6	0
BP	GO:0010889	regulation of sequestering of triglyceride	2/105	0.00309393	0.0263603	0.0181355	PLIN2/PPARA	2	1.41421
BP	GO:0071639	positive regulation of monocyte chemotactic protein-1 production	2/105	0.00309393	0.0263603	0.0181355	IL1B/ADIPOQ	2	1.41421
BP	GO:2001028	positive regulation of endothelial cell chemotaxis	2/105	0.00309393	0.0263603	0.0181355	LGMN/HSPB1	2	1.41421
BP	GO:2001279	regulation of unsaturated fatty acid biosynthetic process	2/105	0.00309393	0.0263603	0.0181355	IL1B/PTGS2	2	1.41421
BP	GO:0071216	cellular response to biotic stimulus	6/105	0.00314773	0.0267423	0.0183983	TLR4/MTDH/IL1B/IL6/HSPA5/NOS2	6	1.63299
BP	GO:0009314	response to radiation	8/105	0.00317052	0.0268594	0.0184789	SLC7A11/YAP1/PTGS2/HSPA5/SMPD1/CIRBP/FANCD2/CDC25A	8	0
BP	GO:1901293	nucleoside phosphate biosynthetic process	6/105	0.00320865	0.0271053	0.0186481	IDO1/ACSL3/PPARA/DLD/RRM2/NOS2	6	0
BP	GO:0006778	porphyrin-containing compound metabolic process	3/105	0.00323824	0.0271248	0.0186615	IREB2/HMOX1/SLC11A2	3	1.73205
BP	GO:0010718	positive regulation of epithelial to mesenchymal transition	3/105	0.00323824	0.0271248	0.0186615	TGFBR1/IL1B/IL6	3	1.73205
BP	GO:0043620	regulation of DNA-templated transcription in response to stress	3/105	0.00323824	0.0271248	0.0186615	HMOX1/NFE2L2/HSPA5	3	1.73205
BP	GO:0009408	response to heat	4/105	0.00326216	0.0272487	0.0187467	HMOX1/DNAJB6/PTGS2/HSPB1	4	2
BP	GO:0009266	response to temperature stimulus	5/105	0.00339782	0.0282087	0.0194072	HMOX1/DNAJB6/PTGS2/HSPB1/CIRBP	5	1.34164
BP	GO:0030520	intracellular estrogen receptor signaling pathway	3/105	0.00341494	0.0282087	0.0194072	NCOA4/YAP1/TP63	3	1.73205
BP	GO:0071320	cellular response to cAMP	3/105	0.00341494	0.0282087	0.0194072	HSPA5/ADIPOQ/AQP8	3	0.57735
BP	GO:1903202	negative regulation of oxidative stress-induced cell death	3/105	0.00341494	0.0282087	0.0194072	SLC7A11/HSPB1/NFE2L2	3	1.73205
BP	GO:0050730	regulation of peptidyl-tyrosine phosphorylation	6/105	0.00346116	0.0283175	0.0194821	IL6/IFNA2/ADIPOQ/RICTOR/PTPN6/CHMP6	6	0.816497
BP	GO:1905037	autophagosome organization	4/105	0.00348215	0.0283175	0.0194821	ATG5/ATG7/ATG13/NUPR1	4	0
BP	GO:0001780	neutrophil homeostasis	2/105	0.00352307	0.0283175	0.0194821	IL6/SLC7A11	2	1.41421
BP	GO:0006750	glutathione biosynthetic process	2/105	0.00352307	0.0283175	0.0194821	SLC7A11/NFE2L2	2	1.41421
BP	GO:0006825	copper ion transport	2/105	0.00352307	0.0283175	0.0194821	SLC11A2/CP	2	1.41421
BP	GO:0006828	manganese ion transport	2/105	0.00352307	0.0283175	0.0194821	SLC39A14/SLC11A2	2	1.41421
BP	GO:0009074	aromatic amino acid family catabolic process	2/105	0.00352307	0.0283175	0.0194821	IDO1/GSTZ1	2	0
BP	GO:0018410	C-terminal protein amino acid modification	2/105	0.00352307	0.0283175	0.0194821	ATG5/ATG7	2	0
BP	GO:0031649	heat generation	2/105	0.00352307	0.0283175	0.0194821	IL1B/PTGS2	2	1.41421
BP	GO:0051044	positive regulation of membrane protein ectodomain proteolysis	2/105	0.00352307	0.0283175	0.0194821	IL1B/FURIN	2	1.41421
BP	GO:0032640	tumor necrosis factor production	5/105	0.0035618	0.0284753	0.0195906	TLR4/IL6/HSPB1/ADIPOQ/PTPN6	5	1.34164
BP	GO:0032680	regulation of tumor necrosis factor production	5/105	0.0035618	0.0284753	0.0195906	TLR4/IL6/HSPB1/ADIPOQ/PTPN6	5	1.34164
BP	GO:0030217	T cell differentiation	6/105	0.00359283	0.0285307	0.0196288	ATG5/IL1B/IL6/IFNA2/FZD7/FANCD2	6	1.63299
BP	GO:0009063	cellular amino acid catabolic process	4/105	0.00359584	0.0285307	0.0196288	IDO1/DLD/GSTZ1/NOS2	4	-1
BP	GO:0043470	regulation of carbohydrate catabolic process	3/105	0.00359743	0.0285307	0.0196288	PPARA/PRKAA2/NUPR1	3	0.57735
BP	GO:0008217	regulation of blood pressure	5/105	0.00364588	0.0286861	0.0197357	HMOX1/PTGS2/PPARA/ADIPOQ/NOS2	5	1.34164
BP	GO:0045766	positive regulation of angiogenesis	5/105	0.00364588	0.0286861	0.0197357	HMOX1/MTDH/IL1B/HSPB1/NFE2L2	5	2.23607
BP	GO:1904018	positive regulation of vasculature development	5/105	0.00364588	0.0286861	0.0197357	HMOX1/MTDH/IL1B/HSPB1/NFE2L2	5	2.23607
BP	GO:0030522	intracellular receptor signaling pathway	6/105	0.00366005	0.0287217	0.0197602	NCOA4/TLR4/YAP1/TP63/PPARA/SREBF1	6	1.63299
BP	GO:0001824	blastocyst development	4/105	0.00371203	0.0289013	0.0198837	TGFBR1/YAP1/FURIN/RRM2	4	1
BP	GO:0002526	acute inflammatory response	4/105	0.00371203	0.0289013	0.0198837	IL1B/IL6/PTGS2/NUPR1	4	2
BP	GO:0002237	response to molecule of bacterial origin	7/105	0.00372041	0.0289013	0.0198837	TLR4/MTDH/IL1B/IL6/IDO1/PTGS2/NOS2	7	1.88982
BP	GO:0031330	negative regulation of cellular catabolic process	6/105	0.0037282	0.0289013	0.0198837	HMOX1/ELAVL1/FURIN/ATG7/CIRBP/NUPR1	6	0.816497
BP	GO:0018394	peptidyl-lysine acetylation	5/105	0.00373139	0.0289013	0.0198837	ATG5/IL1B/BRPF1/MLLT1/PRKAA2	5	1.34164
BP	GO:0010332	response to gamma radiation	3/105	0.00378578	0.0290959	0.0200176	YAP1/HSPA5/FANCD2	3	0.57735
BP	GO:0045806	negative regulation of endocytosis	3/105	0.00378578	0.0290959	0.0200176	ARF6/ADIPOQ/PROM2	3	0.57735
BP	GO:0046148	pigment biosynthetic process	3/105	0.00378578	0.0290959	0.0200176	IREB2/SLC11A2/SLC7A11	3	1.73205
BP	GO:0010631	epithelial cell migration	7/105	0.00395554	0.0300951	0.0207051	HMOX1/TGFBR1/LGMN/PTGS2/HSPB1/NFE2L2/ARF6	7	2.64575
BP	GO:0002830	positive regulation of type 2 immune response	2/105	0.00397832	0.0300951	0.0207051	IL6/IDO1	2	1.41421
BP	GO:0032310	prostaglandin secretion	2/105	0.00397832	0.0300951	0.0207051	IL1B/NOS2	2	0
BP	GO:0060252	positive regulation of glial cell proliferation	2/105	0.00397832	0.0300951	0.0207051	IL1B/IL6	2	1.41421
BP	GO:0090594	inflammatory response to wounding	2/105	0.00397832	0.0300951	0.0207051	HMOX1/TLR4	2	1.41421
BP	GO:0071478	cellular response to radiation	5/105	0.00399653	0.0300951	0.0207051	YAP1/PTGS2/HSPA5/SMPD1/CDC25A	5	0.447214
BP	GO:0071706	tumor necrosis factor superfamily cytokine production	5/105	0.00399653	0.0300951	0.0207051	TLR4/IL6/HSPB1/ADIPOQ/PTPN6	5	1.34164
BP	GO:1903555	regulation of tumor necrosis factor superfamily cytokine production	5/105	0.00399653	0.0300951	0.0207051	TLR4/IL6/HSPB1/ADIPOQ/PTPN6	5	1.34164
BP	GO:1901800	positive regulation of proteasomal protein catabolic process	4/105	0.00407583	0.0306149	0.0210627	KEAP1/NFE2L2/TRIB2/NUPR1	4	2
BP	GO:0043123	positive regulation of I-kappaB kinase/NF-kappaB signaling	5/105	0.00408784	0.030628	0.0210717	HMOX1/TLR4/MTDH/IL1B/ADIPOQ	5	2.23607
BP	GO:0006066	alcohol metabolic process	7/105	0.00413917	0.0307792	0.0211757	G6PD/PRKAA2/MIOX/SMPD1/AKR1C1/SREBF1/IDH2	7	-1.88982
BP	GO:0015711	organic anion transport	7/105	0.00413917	0.0307792	0.0211757	IL1B/SLC7A11/SLC1A5/CYB5R1/AKR1C1/NOS2/MPC1	7	-0.377964
BP	GO:0090132	epithelium migration	7/105	0.00413917	0.0307792	0.0211757	HMOX1/TGFBR1/LGMN/PTGS2/HSPB1/NFE2L2/ARF6	7	2.64575
BP	GO:0006695	cholesterol biosynthetic process	3/105	0.00418028	0.0307792	0.0211757	G6PD/PRKAA2/SREBF1	3	-1.73205
BP	GO:0019369	arachidonic acid metabolic process	3/105	0.00418028	0.0307792	0.0211757	ALOX12B/PTGS2/ABHD12	3	0.57735
BP	GO:0090303	positive regulation of wound healing	3/105	0.00418028	0.0307792	0.0211757	DUOX1/DUOX2/NFE2L2	3	1.73205
BP	GO:1902653	secondary alcohol biosynthetic process	3/105	0.00418028	0.0307792	0.0211757	G6PD/PRKAA2/SREBF1	3	-1.73205
BP	GO:0015718	monocarboxylic acid transport	4/105	0.00420227	0.0308649	0.0212347	IL1B/AKR1C1/NOS2/MPC1	4	0
BP	GO:0008286	insulin receptor signaling pathway	4/105	0.00433133	0.0315795	0.0217263	IL1B/SLC39A14/SREBF1/RARRES2	4	0
BP	GO:0032368	regulation of lipid transport	4/105	0.00433133	0.0315795	0.0217263	IL1B/PPARA/ADIPOQ/FURIN	4	2
BP	GO:0043500	muscle adaptation	4/105	0.00433133	0.0315795	0.0217263	HMOX1/IL1B/PPARA/G6PD	4	1
BP	GO:0051701	biological process involved in interaction with host	5/105	0.00437071	0.0317491	0.021843	IFNA2/SLC1A5/ATG7/SMPD1/CHMP6	5	-1.34164
BP	GO:0010574	regulation of vascular endothelial growth factor production	3/105	0.00438653	0.0317491	0.021843	IL1B/IL6/PTGS2	3	1.73205
BP	GO:0019748	secondary metabolic process	3/105	0.00438653	0.0317491	0.021843	SLC7A11/NFE2L2/AKR1C1	3	1.73205
BP	GO:0019184	nonribosomal peptide biosynthetic process	2/105	0.00445936	0.0318906	0.0219403	SLC7A11/NFE2L2	2	1.41421
BP	GO:0036499	PERK-mediated unfolded protein response	2/105	0.00445936	0.0318906	0.0219403	NFE2L2/HSPA5	2	1.41421
BP	GO:0050665	hydrogen peroxide biosynthetic process	2/105	0.00445936	0.0318906	0.0219403	DUOX1/DUOX2	2	1.41421
BP	GO:0071071	regulation of phospholipid biosynthetic process	2/105	0.00445936	0.0318906	0.0219403	LPIN1/ACSL3	2	1.41421
BP	GO:0090130	tissue migration	7/105	0.00445955	0.0318906	0.0219403	HMOX1/TGFBR1/LGMN/PTGS2/HSPB1/NFE2L2/ARF6	7	2.64575
BP	GO:0009746	response to hexose	5/105	0.00456689	0.0325743	0.0224107	SLC39A14/PTGS2/ADIPOQ/PRKAA2/SREBF1	5	0.447214
BP	GO:0072655	establishment of protein localization to mitochondrion	4/105	0.00459743	0.0325743	0.0224107	BAP1/ATG13/TIMM9/SREBF1	4	-1
BP	GO:0046824	positive regulation of nucleocytoplasmic transport	3/105	0.00459886	0.0325743	0.0224107	IL1B/PTGS2/CDH1	3	1.73205
BP	GO:0046888	negative regulation of hormone secretion	3/105	0.00459886	0.0325743	0.0224107	IL1B/ADIPOQ/SREBF1	3	0.57735
BP	GO:0045862	positive regulation of proteolysis	7/105	0.00466058	0.0329333	0.0226577	KEAP1/IL1B/LGMN/NFE2L2/TRIB2/FURIN/NUPR1	7	2.64575
BP	GO:0055007	cardiac muscle cell differentiation	4/105	0.00473452	0.0333767	0.0229627	ATG5/FZD7/PPARA/G6PD	4	1
BP	GO:0043542	endothelial cell migration	6/105	0.00478454	0.0335706	0.0230962	HMOX1/TGFBR1/LGMN/PTGS2/HSPB1/NFE2L2	6	2.44949
BP	GO:0046942	carboxylic acid transport	6/105	0.00478454	0.0335706	0.0230962	IL1B/SLC7A11/SLC1A5/AKR1C1/NOS2/MPC1	6	0
BP	GO:0045428	regulation of nitric oxide biosynthetic process	3/105	0.00481731	0.0336422	0.0231454	TLR4/IL1B/PTGS2	3	1.73205
BP	GO:0050994	regulation of lipid catabolic process	3/105	0.00481731	0.0336422	0.0231454	IL1B/PPARA/RARRES2	3	0.57735
BP	GO:0015732	prostaglandin transport	2/105	0.00496591	0.0345989	0.0238036	IL1B/NOS2	2	0
BP	GO:0031663	lipopolysaccharide-mediated signaling pathway	3/105	0.00504194	0.0349653	0.0240557	TLR4/MTDH/IL1B	3	1.73205
BP	GO:0032731	positive regulation of interleukin-1 beta production	3/105	0.00504194	0.0349653	0.0240557	TLR4/IL6/HSPB1	3	1.73205
BP	GO:0032388	positive regulation of intracellular transport	5/105	0.00508468	0.0351798	0.0242033	BAP1/IL1B/PTGS2/CDH1/ATG13	5	1.34164
BP	GO:1902105	regulation of leukocyte differentiation	6/105	0.00512322	0.0353644	0.0243303	TLR4/IFNA2/RB1/ADIPOQ/PTPN6/FANCD2	6	0.816497
BP	GO:1903828	negative regulation of protein localization	5/105	0.00519303	0.0357635	0.0246049	IL1B/NEDD4L/ARF6/ADIPOQ/SREBF1	5	1.34164
BP	GO:0010573	vascular endothelial growth factor production	3/105	0.0052728	0.0362292	0.0249253	IL1B/IL6/PTGS2	3	1.73205
BP	GO:0002366	leukocyte activation involved in immune response	6/105	0.00529901	0.0362368	0.0249305	HMOX1/TLR4/IL6/IFNA2/IFNA8/PTPN6	6	1.63299
BP	GO:0034284	response to monosaccharide	5/105	0.00530301	0.0362368	0.0249305	SLC39A14/PTGS2/ADIPOQ/PRKAA2/SREBF1	5	0.447214
BP	GO:0070585	protein localization to mitochondrion	4/105	0.00531036	0.0362368	0.0249305	BAP1/ATG13/TIMM9/SREBF1	4	-1
BP	GO:0033141	positive regulation of peptidyl-serine phosphorylation of STAT protein	2/105	0.00549766	0.0370058	0.0254596	IFNA2/IFNA8	2	1.41421
BP	GO:0043651	linoleic acid metabolic process	2/105	0.00549766	0.0370058	0.0254596	ALOX12B/FADS2	2	0
BP	GO:0061050	regulation of cell growth involved in cardiac muscle cell development	2/105	0.00549766	0.0370058	0.0254596	PPARA/G6PD	2	0
BP	GO:1902176	negative regulation of oxidative stress-induced intrinsic apoptotic signaling pathway	2/105	0.00549766	0.0370058	0.0254596	HSPB1/NFE2L2	2	1.41421
BP	GO:0009620	response to fungus	3/105	0.00550993	0.0370058	0.0254596	ATG5/TLR4/RARRES2	3	0.57735
BP	GO:0048857	neural nucleus development	3/105	0.00550993	0.0370058	0.0254596	HSPA5/MAPKAP1/G6PD	3	0.57735
BP	GO:0080164	regulation of nitric oxide metabolic process	3/105	0.00550993	0.0370058	0.0254596	TLR4/IL1B/PTGS2	3	1.73205
BP	GO:1902115	regulation of organelle assembly	5/105	0.0055279	0.0370432	0.0254852	ATG5/YAP1/PRKAA2/CHMP6/NUPR1	5	0.447214
BP	GO:0007249	I-kappaB kinase/NF-kappaB signaling	6/105	0.00557097	0.037248	0.0256262	HMOX1/TLR4/MTDH/IL1B/HSPB1/ADIPOQ	6	2.44949
BP	GO:0002263	cell activation involved in immune response	6/105	0.00566385	0.0377	0.0259371	HMOX1/TLR4/IL6/IFNA2/IFNA8/PTPN6	6	1.63299
BP	GO:0031349	positive regulation of defense response	6/105	0.00566385	0.0377	0.0259371	TLR4/IL1B/IL6/IDO1/PTGS2/NUPR1	6	2.44949
BP	GO:0016049	cell growth	8/105	0.00575294	0.0377445	0.0259677	BAP1/TGFBR1/YAP1/RB1/NEDD4L/PPARA/G6PD/MEG3	8	1.41421
BP	GO:0014823	response to activity	3/105	0.00575337	0.0377445	0.0259677	IL6/ADIPOQ/PRKAA2	3	0.57735
BP	GO:0031100	animal organ regeneration	3/105	0.00575337	0.0377445	0.0259677	HMOX1/LPIN1/IL6	3	1.73205
BP	GO:0010632	regulation of epithelial cell migration	6/105	0.00575786	0.0377445	0.0259677	HMOX1/LGMN/PTGS2/HSPB1/NFE2L2/ARF6	6	2.44949
BP	GO:0051607	defense response to virus	6/105	0.00575786	0.0377445	0.0259677	ATG5/IL1B/IL6/IFNA2/ATG7/IFNA8	6	1.63299
BP	GO:0031929	TOR signaling	4/105	0.00577179	0.0377445	0.0259677	MAPKAP1/PRR5/RICTOR/PRKAA2	4	1
BP	GO:0042542	response to hydrogen peroxide	4/105	0.00577179	0.0377445	0.0259677	HMOX1/IL6/NFE2L2/NQO1	4	2
BP	GO:0045931	positive regulation of mitotic cell cycle	4/105	0.00577179	0.0377445	0.0259677	LGMN/RB1/RRM2/CDC25A	4	0
BP	GO:0140546	defense response to symbiont	6/105	0.00585301	0.0381919	0.0262755	ATG5/IL1B/IL6/IFNA2/ATG7/IFNA8	6	1.63299
BP	GO:0032612	interleukin-1 production	4/105	0.00593135	0.0382501	0.0263156	TLR4/IL6/HSPB1/PANX2	4	1
BP	GO:0032652	regulation of interleukin-1 production	4/105	0.00593135	0.0382501	0.0263156	TLR4/IL6/HSPB1/PANX2	4	1
BP	GO:0035601	protein deacylation	4/105	0.00593135	0.0382501	0.0263156	PRKAA2/SIRT3/SREBF1/ABHD12	4	-2
BP	GO:0030104	water homeostasis	3/105	0.00600317	0.0382501	0.0263156	ALOX12B/TP63/NEDD4L	3	1.73205
BP	GO:0033013	tetrapyrrole metabolic process	3/105	0.00600317	0.0382501	0.0263156	IREB2/HMOX1/SLC11A2	3	1.73205
BP	GO:0034605	cellular response to heat	3/105	0.00600317	0.0382501	0.0263156	HMOX1/DNAJB6/PTGS2	3	1.73205
BP	GO:0001701	in utero embryonic development	7/105	0.00601427	0.0382501	0.0263156	KEAP1/TGFBR1/DNAJB6/YAP1/MIB1/FURIN/RRM2	7	1.88982
BP	GO:0006590	thyroid hormone generation	2/105	0.00605434	0.0382501	0.0263156	DUOX1/DUOX2	2	1.41421
BP	GO:0071498	cellular response to fluid shear stress	2/105	0.00605434	0.0382501	0.0263156	PTGS2/NFE2L2	2	1.41421
BP	GO:0071605	monocyte chemotactic protein-1 production	2/105	0.00605434	0.0382501	0.0263156	IL1B/ADIPOQ	2	1.41421
BP	GO:0071636	positive regulation of transforming growth factor beta production	2/105	0.00605434	0.0382501	0.0263156	PTGS2/FURIN	2	1.41421
BP	GO:0071637	regulation of monocyte chemotactic protein-1 production	2/105	0.00605434	0.0382501	0.0263156	IL1B/ADIPOQ	2	1.41421
BP	GO:0072243	metanephric nephron epithelium development	2/105	0.00605434	0.0382501	0.0263156	YAP1/ADIPOQ	2	1.41421
BP	GO:0150146	cell junction disassembly	2/105	0.00605434	0.0382501	0.0263156	TGFBR1/ARF6	2	1.41421
BP	GO:1900543	negative regulation of purine nucleotide metabolic process	2/105	0.00605434	0.0382501	0.0263156	PPARA/NUPR1	2	1.41421
BP	GO:0048565	digestive tract development	4/105	0.00609383	0.0384182	0.0264312	YAP1/RB1/TP63/RARRES2	4	1
BP	GO:0043523	regulation of neuron apoptotic process	5/105	0.00611954	0.0384989	0.0264867	HMOX1/LGMN/NQO1/G6PD/NUPR1	5	1.34164
BP	GO:0034504	protein localization to nucleus	6/105	0.00614537	0.03858	0.0265426	ELAVL1/DNAJB6/YAP1/PTGS2/CDH1/POM121L12	6	1.63299
BP	GO:0097193	intrinsic apoptotic signaling pathway	6/105	0.00624515	0.0390491	0.0268653	HMOX1/PTGS2/HSPB1/NFE2L2/TP63/NUPR1	6	2.44949
BP	GO:0002704	negative regulation of leukocyte mediated immunity	3/105	0.00625938	0.0390491	0.0268653	HMOX1/IFNA2/PTPN6	3	0.57735
BP	GO:0046513	ceramide biosynthetic process	3/105	0.00625938	0.0390491	0.0268653	ALOX12B/SIRT3/SMPD1	3	-0.57735
BP	GO:0035270	endocrine system development	4/105	0.00642763	0.0398941	0.0274467	TGFBR1/IL6/CDH1/SOX2	4	2
BP	GO:0017038	protein import	5/105	0.00649519	0.0398941	0.0274467	ELAVL1/PTGS2/CDH1/POM121L12/PEX3	5	0.447214
BP	GO:0002720	positive regulation of cytokine production involved in immune response	3/105	0.00652203	0.0398941	0.0274467	TLR4/IL1B/IL6	3	1.73205
BP	GO:0051148	negative regulation of muscle cell differentiation	3/105	0.00652203	0.0398941	0.0274467	FZD7/PPARA/G6PD	3	0.57735
BP	GO:2000756	regulation of peptidyl-lysine acetylation	3/105	0.00652203	0.0398941	0.0274467	ATG5/IL1B/PRKAA2	3	0.57735
BP	GO:0098732	macromolecule deacylation	4/105	0.00659899	0.0398941	0.0274467	PRKAA2/SIRT3/SREBF1/ABHD12	4	-2
BP	GO:0006163	purine nucleotide metabolic process	7/105	0.00661332	0.0398941	0.0274467	ACSL3/PPARA/PRKAA2/DLD/NOS2/NUPR1/ENO3	7	-0.377964
BP	GO:0019693	ribose phosphate metabolic process	7/105	0.00661332	0.0398941	0.0274467	ACSL3/PPARA/G6PD/PRKAA2/DLD/NUPR1/ENO3	7	-0.377964
BP	GO:0050679	positive regulation of epithelial cell proliferation	5/105	0.00662393	0.0398941	0.0274467	HMOX1/TGFBR1/YAP1/TP63/FZD7	5	2.23607
BP	GO:0006925	inflammatory cell apoptotic process	2/105	0.00663564	0.0398941	0.0274467	IL6/SLC7A11	2	1.41421
BP	GO:0010042	response to manganese ion	2/105	0.00663564	0.0398941	0.0274467	PTGS2/HSPA5	2	1.41421
BP	GO:0010866	regulation of triglyceride biosynthetic process	2/105	0.00663564	0.0398941	0.0274467	LPIN1/SREBF1	2	0
BP	GO:0010888	negative regulation of lipid storage	2/105	0.00663564	0.0398941	0.0274467	IL6/PPARA	2	1.41421
BP	GO:0034755	iron ion transmembrane transport	2/105	0.00663564	0.0398941	0.0274467	SLC39A14/SLC11A2	2	1.41421
BP	GO:0045980	negative regulation of nucleotide metabolic process	2/105	0.00663564	0.0398941	0.0274467	PPARA/NUPR1	2	1.41421
BP	GO:0050765	negative regulation of phagocytosis	2/105	0.00663564	0.0398941	0.0274467	ATG5/ADIPOQ	2	1.41421
BP	GO:0140467	integrated stress response signaling	2/105	0.00663564	0.0398941	0.0274467	NFE2L2/HSPA5	2	1.41421
BP	GO:1903798	regulation of production of miRNAs involved in gene silencing by miRNA	2/105	0.00663564	0.0398941	0.0274467	IL6/MYCN	2	0
BP	GO:0051047	positive regulation of secretion	6/105	0.00676188	0.0404773	0.0278479	ATG5/ALOX12B/TLR4/IL1B/ACSL3/ARF6	6	2.44949
BP	GO:0043467	regulation of generation of precursor metabolites and energy	4/105	0.00677336	0.0404773	0.0278479	PPARA/PRKAA2/NOS2/NUPR1	4	0
BP	GO:1903052	positive regulation of proteolysis involved in cellular protein catabolic process	4/105	0.00677336	0.0404773	0.0278479	KEAP1/NFE2L2/TRIB2/NUPR1	4	2
BP	GO:0043401	steroid hormone mediated signaling pathway	4/105	0.00695075	0.0414543	0.02852	NCOA4/YAP1/TP63/PPARA	4	2
BP	GO:0071260	cellular response to mechanical stimulus	3/105	0.00706683	0.0420625	0.0289385	TLR4/IL1B/PTGS2	3	1.73205
BP	GO:0010259	multicellular organism aging	2/105	0.00724128	0.0425069	0.0292442	TP63/CISD2	2	1.41421
BP	GO:0019430	removal of superoxide radicals	2/105	0.00724128	0.0425069	0.0292442	NFE2L2/NQO1	2	1.41421
BP	GO:0032693	negative regulation of interleukin-10 production	2/105	0.00724128	0.0425069	0.0292442	IDO1/TRIB2	2	1.41421
BP	GO:0033139	regulation of peptidyl-serine phosphorylation of STAT protein	2/105	0.00724128	0.0425069	0.0292442	IFNA2/IFNA8	2	1.41421
BP	GO:0045723	positive regulation of fatty acid biosynthetic process	2/105	0.00724128	0.0425069	0.0292442	IL1B/PTGS2	2	1.41421
BP	GO:0070920	regulation of production of small RNA involved in gene silencing by RNA	2/105	0.00724128	0.0425069	0.0292442	IL6/MYCN	2	0
BP	GO:0097150	neuronal stem cell population maintenance	2/105	0.00724128	0.0425069	0.0292442	SOX2/FANCD2	2	0
BP	GO:0043491	protein kinase B signaling	5/105	0.0072946	0.0427357	0.0294017	TGFBR1/MTDH/IL1B/PPARA/RICTOR	5	2.23607
BP	GO:0050805	negative regulation of synaptic transmission	3/105	0.00734906	0.0428863	0.0295052	IL1B/PTGS2/ADIPOQ	3	1.73205
BP	GO:2000379	positive regulation of reactive oxygen species metabolic process	3/105	0.00734906	0.0428863	0.0295052	TLR4/NFE2L2/AKR1C1	3	1.73205
BP	GO:0071222	cellular response to lipopolysaccharide	5/105	0.00743422	0.0432985	0.0297888	TLR4/MTDH/IL1B/IL6/NOS2	5	1.34164
BP	GO:0042246	tissue regeneration	3/105	0.00763788	0.0443116	0.0304858	YAP1/FZD7/SOX2	3	1.73205
BP	GO:1903036	positive regulation of response to wounding	3/105	0.00763788	0.0443116	0.0304858	DUOX1/DUOX2/NFE2L2	3	1.73205
BP	GO:0008203	cholesterol metabolic process	4/105	0.00769105	0.0445262	0.0306335	G6PD/PRKAA2/SMPD1/SREBF1	4	-2
BP	GO:0044242	cellular lipid catabolic process	5/105	0.00771903	0.0445262	0.0306335	LPIN1/PPARA/ADIPOQ/SMPD1/ABHD12	5	0.447214
BP	GO:0001778	plasma membrane repair	2/105	0.00787098	0.0445262	0.0306335	SMPD1/CHMP6	2	-1.41421
BP	GO:0036003	positive regulation of transcription from RNA polymerase II promoter in response to stress	2/105	0.00787098	0.0445262	0.0306335	NFE2L2/HSPA5	2	1.41421
BP	GO:0042026	protein refolding	2/105	0.00787098	0.0445262	0.0306335	HSPB1/HSPA5	2	1.41421
BP	GO:0045649	regulation of macrophage differentiation	2/105	0.00787098	0.0445262	0.0306335	RB1/ADIPOQ	2	1.41421
BP	GO:0048143	astrocyte activation	2/105	0.00787098	0.0445262	0.0306335	IL1B/IL6	2	1.41421
BP	GO:0051043	regulation of membrane protein ectodomain proteolysis	2/105	0.00787098	0.0445262	0.0306335	IL1B/FURIN	2	1.41421
BP	GO:0072202	cell differentiation involved in metanephros development	2/105	0.00787098	0.0445262	0.0306335	YAP1/ADIPOQ	2	1.41421
BP	GO:0072207	metanephric epithelium development	2/105	0.00787098	0.0445262	0.0306335	YAP1/ADIPOQ	2	1.41421
BP	GO:2000637	positive regulation of miRNA-mediated gene silencing	2/105	0.00787098	0.0445262	0.0306335	IL6/MYCN	2	0
BP	GO:2000737	negative regulation of stem cell differentiation	2/105	0.00787098	0.0445262	0.0306335	YAP1/NFE2L2	2	1.41421
BP	GO:2001026	regulation of endothelial cell chemotaxis	2/105	0.00787098	0.0445262	0.0306335	LGMN/HSPB1	2	1.41421
BP	GO:0050921	positive regulation of chemotaxis	4/105	0.00788391	0.0445262	0.0306335	IL6/LGMN/HSPB1/RARRES2	4	1
BP	GO:0002440	production of molecular mediator of immune response	6/105	0.008128	0.045818	0.0315222	HMOX1/ATG5/TLR4/IL1B/IL6/IFNA2	6	2.44949
BP	GO:0045669	positive regulation of osteoblast differentiation	3/105	0.00823547	0.0462329	0.0318076	IL6/YAP1/TP63	3	1.73205
BP	GO:0061515	myeloid cell development	3/105	0.00823547	0.0462329	0.0318076	SLC11A2/G6PD/PTPN6	3	-0.57735
BP	GO:0010212	response to ionizing radiation	4/105	0.00827912	0.0462329	0.0318076	YAP1/HSPA5/SMPD1/FANCD2	4	0
BP	GO:0030183	B cell differentiation	4/105	0.00827912	0.0462329	0.0318076	IL6/IFNA2/IFNA8/PTPN6	4	1
BP	GO:0055123	digestive system development	4/105	0.00827912	0.0462329	0.0318076	YAP1/RB1/TP63/RARRES2	4	1
BP	GO:0071456	cellular response to hypoxia	4/105	0.00848152	0.0466421	0.0320892	HMOX1/HILPDA/PTGS2/NFE2L2	4	2
BP	GO:1903531	negative regulation of secretion by cell	4/105	0.00848152	0.0466421	0.0320892	HMOX1/IL1B/ADIPOQ/SREBF1	4	1
BP	GO:0030810	positive regulation of nucleotide biosynthetic process	2/105	0.00852445	0.0466421	0.0320892	PPARA/NOS2	2	0
BP	GO:0034114	regulation of heterotypic cell-cell adhesion	2/105	0.00852445	0.0466421	0.0320892	IL1B/ADIPOQ	2	1.41421
BP	GO:0060148	positive regulation of post-transcriptional gene silencing	2/105	0.00852445	0.0466421	0.0320892	IL6/MYCN	2	0
BP	GO:0061436	establishment of skin barrier	2/105	0.00852445	0.0466421	0.0320892	ALOX12B/TP63	2	1.41421
BP	GO:0071450	cellular response to oxygen radical	2/105	0.00852445	0.0466421	0.0320892	NFE2L2/NQO1	2	1.41421
BP	GO:0071451	cellular response to superoxide	2/105	0.00852445	0.0466421	0.0320892	NFE2L2/NQO1	2	1.41421
BP	GO:1900370	positive regulation of post-transcriptional gene silencing by RNA	2/105	0.00852445	0.0466421	0.0320892	IL6/MYCN	2	0
BP	GO:1900373	positive regulation of purine nucleotide biosynthetic process	2/105	0.00852445	0.0466421	0.0320892	PPARA/NOS2	2	0
BP	GO:1904753	negative regulation of vascular associated smooth muscle cell migration	2/105	0.00852445	0.0466421	0.0320892	NFE2L2/ADIPOQ	2	1.41421
BP	GO:0046394	carboxylic acid biosynthetic process	6/105	0.00862465	0.0471039	0.0324069	ALOX12B/IL1B/IDO1/PTGS2/PRKAA2/FADS2	6	0.816497
BP	GO:0051592	response to calcium ion	4/105	0.00868712	0.0472719	0.0325225	LGMN/HSPA5/PRKAA2/SMPD1	4	0
BP	GO:1903038	negative regulation of leukocyte cell-cell adhesion	4/105	0.00868712	0.0472719	0.0325225	IFNA2/IDO1/PPARA/PTPN6	4	1
BP	GO:0072521	purine-containing compound metabolic process	7/105	0.00878758	0.0477314	0.0328386	ACSL3/PPARA/PRKAA2/DLD/NOS2/NUPR1/ENO3	7	-0.377964
BP	GO:0016053	organic acid biosynthetic process	6/105	0.008881	0.0481512	0.0331274	ALOX12B/IL1B/IDO1/PTGS2/PRKAA2/FADS2	6	0.816497
BP	GO:0009411	response to UV	4/105	0.00910808	0.0491144	0.0337901	PTGS2/SMPD1/CIRBP/CDC25A	4	-1
BP	GO:0106106	cold-induced thermogenesis	4/105	0.00910808	0.0491144	0.0337901	LPIN1/TLR4/RB1/ADIPOQ	4	2
BP	GO:0120161	regulation of cold-induced thermogenesis	4/105	0.00910808	0.0491144	0.0337901	LPIN1/TLR4/RB1/ADIPOQ	4	2
BP	GO:0032720	negative regulation of tumor necrosis factor production	3/105	0.00918218	0.0493501	0.0339522	TLR4/ADIPOQ/PTPN6	3	0.57735
BP	GO:0002726	positive regulation of T cell cytokine production	2/105	0.00920142	0.0493501	0.0339522	IL1B/IL6	2	1.41421
BP	GO:0070102	interleukin-6-mediated signaling pathway	2/105	0.00920142	0.0493501	0.0339522	IL6/YAP1	2	1.41421
BP	GO:0071219	cellular response to molecule of bacterial origin	5/105	0.00925791	0.049475	0.0340382	TLR4/MTDH/IL1B/IL6/NOS2	5	1.34164
BP	GO:2000116	regulation of cysteine-type endopeptidase activity	5/105	0.00925791	0.049475	0.0340382	DNAJB6/LGMN/PTGS2/TP63/SOX2	5	2.23607
BP	GO:0050796	regulation of insulin secretion	4/105	0.00932346	0.0497362	0.0342179	IL1B/IL6/SREBF1/NOS2	4	0
BP	GO:0010594	regulation of endothelial cell migration	5/105	0.0094226	0.0500859	0.0344585	HMOX1/LGMN/PTGS2/HSPB1/NFE2L2	5	2.23607
BP	GO:0050670	regulation of lymphocyte proliferation	5/105	0.0094226	0.0500859	0.0344585	TLR4/IL1B/IL6/IDO1/PTPN6	5	1.34164
BP	GO:0010827	regulation of glucose transmembrane transport	3/105	0.00951129	0.0502884	0.0345978	IL1B/NFE2L2/ADIPOQ	3	1.73205
BP	GO:0033077	T cell differentiation in thymus	3/105	0.00951129	0.0502884	0.0345978	ATG5/IL1B/FZD7	3	1.73205
BP	GO:1903533	regulation of protein targeting	3/105	0.00951129	0.0502884	0.0345978	BAP1/ATG13/SREBF1	3	-0.57735
BP	GO:0046883	regulation of hormone secretion	5/105	0.00958931	0.0506112	0.0348199	IL1B/IL6/ADIPOQ/SREBF1/NOS2	5	0.447214
BP	GO:0044272	sulfur compound biosynthetic process	4/105	0.00976413	0.0510707	0.035136	SLC7A11/NFE2L2/ACSL3/DLD	4	1
BP	GO:0002683	negative regulation of immune system process	7/105	0.00981402	0.0510707	0.035136	HMOX1/TLR4/IFNA2/IDO1/ADIPOQ/FURIN/PTPN6	7	1.88982
BP	GO:0006094	gluconeogenesis	3/105	0.00984723	0.0510707	0.035136	SLC39A14/PPARA/ADIPOQ	3	1.73205
BP	GO:0048708	astrocyte differentiation	3/105	0.00984723	0.0510707	0.035136	TLR4/IL1B/IL6	3	1.73205
BP	GO:1903556	negative regulation of tumor necrosis factor superfamily cytokine production	3/105	0.00984723	0.0510707	0.035136	TLR4/ADIPOQ/PTPN6	3	0.57735
BP	GO:0002719	negative regulation of cytokine production involved in immune response	2/105	0.0099016	0.0510707	0.035136	HMOX1/IFNA2	2	1.41421
BP	GO:0010884	positive regulation of lipid storage	2/105	0.0099016	0.0510707	0.035136	HILPDA/PLIN2	2	1.41421
BP	GO:0033032	regulation of myeloid cell apoptotic process	2/105	0.0099016	0.0510707	0.035136	SLC7A11/ADIPOQ	2	1.41421
BP	GO:0034063	stress granule assembly	2/105	0.0099016	0.0510707	0.035136	PRKAA2/CIRBP	2	-1.41421
BP	GO:0042403	thyroid hormone metabolic process	2/105	0.0099016	0.0510707	0.035136	DUOX1/DUOX2	2	1.41421
BP	GO:0042501	serine phosphorylation of STAT protein	2/105	0.0099016	0.0510707	0.035136	IFNA2/IFNA8	2	1.41421
BP	GO:1900017	positive regulation of cytokine production involved in inflammatory response	2/105	0.0099016	0.0510707	0.035136	TLR4/IL6	2	1.41421
BP	GO:1903055	positive regulation of extracellular matrix organization	2/105	0.0099016	0.0510707	0.035136	IL6/RB1	2	1.41421
BP	GO:0032944	regulation of mononuclear cell proliferation	5/105	0.00992881	0.0510707	0.035136	TLR4/IL1B/IL6/IDO1/PTPN6	5	1.34164
BP	GO:0052548	regulation of endopeptidase activity	7/105	0.00993326	0.0510707	0.035136	PEBP1/DNAJB6/LGMN/PTGS2/TP63/SOX2/FURIN	7	2.64575
BP	GO:0007584	response to nutrient	4/105	0.00998946	0.0511831	0.0352134	HMOX1/PTGS2/NQO1/ADIPOQ	4	2
BP	GO:0043535	regulation of blood vessel endothelial cell migration	4/105	0.00998946	0.0511831	0.0352134	HMOX1/PTGS2/HSPB1/NFE2L2	4	2
BP	GO:0036294	cellular response to decreased oxygen levels	4/105	0.0102181	0.052265	0.0359577	HMOX1/HILPDA/PTGS2/NFE2L2	4	2
BP	GO:0045787	positive regulation of cell cycle	6/105	0.0103896	0.0529601	0.0364359	IL1B/LGMN/RB1/RRM2/NUPR1/CDC25A	6	0.816497
BP	GO:0048638	regulation of developmental growth	6/105	0.0103896	0.0529601	0.0364359	TGFBR1/LGMN/YAP1/NEDD4L/PPARA/G6PD	6	1.63299
BP	GO:0010660	regulation of muscle cell apoptotic process	3/105	0.0105397	0.0534805	0.036794	HMOX1/NFE2L2/NUPR1	3	1.73205
BP	GO:0055013	cardiac muscle cell development	3/105	0.0105397	0.0534805	0.036794	ATG5/PPARA/G6PD	3	0.57735
BP	GO:0048732	gland development	7/105	0.0105455	0.0534805	0.036794	HMOX1/TGFBR1/IL6/TP63/CDH1/ARF6/SOX2	7	2.64575
BP	GO:0000303	response to superoxide	2/105	0.0106247	0.053609	0.0368823	NFE2L2/NQO1	2	1.41421
BP	GO:0032801	receptor catabolic process	2/105	0.0106247	0.053609	0.0368823	LGMN/FURIN	2	1.41421
BP	GO:0050996	positive regulation of lipid catabolic process	2/105	0.0106247	0.053609	0.0368823	IL1B/PPARA	2	1.41421
BP	GO:0035051	cardiocyte differentiation	4/105	0.0106856	0.0537346	0.0369687	ATG5/FZD7/PPARA/G6PD	4	1
BP	GO:2001236	regulation of extrinsic apoptotic signaling pathway	4/105	0.0106856	0.0537346	0.0369687	HMOX1/TGFBR1/IL1B/YAP1	4	2
BP	GO:0098657	import into cell	5/105	0.0108136	0.0542864	0.0373483	SLC39A14/SLC11A2/SLC7A11/ACSL3/SLC1A5	5	1.34164
BP	GO:0019319	hexose biosynthetic process	3/105	0.0108962	0.0544264	0.0374447	SLC39A14/PPARA/ADIPOQ	3	1.73205
BP	GO:1901983	regulation of protein acetylation	3/105	0.0108962	0.0544264	0.0374447	ATG5/IL1B/PRKAA2	3	0.57735
BP	GO:1905897	regulation of response to endoplasmic reticulum stress	3/105	0.0108962	0.0544264	0.0374447	NFE2L2/HSPA5/NUPR1	3	1.73205
BP	GO:0014910	regulation of smooth muscle cell migration	3/105	0.0112597	0.055585	0.0382418	TLR4/NFE2L2/ADIPOQ	3	1.73205
BP	GO:0000305	response to oxygen radical	2/105	0.0113705	0.055585	0.0382418	NFE2L2/NQO1	2	1.41421
BP	GO:0003298	physiological muscle hypertrophy	2/105	0.0113705	0.055585	0.0382418	PPARA/G6PD	2	0
BP	GO:0003301	physiological cardiac muscle hypertrophy	2/105	0.0113705	0.055585	0.0382418	PPARA/G6PD	2	0
BP	GO:0010667	negative regulation of cardiac muscle cell apoptotic process	2/105	0.0113705	0.055585	0.0382418	NFE2L2/NUPR1	2	1.41421
BP	GO:0033561	regulation of water loss via skin	2/105	0.0113705	0.055585	0.0382418	ALOX12B/TP63	2	1.41421
BP	GO:0055022	negative regulation of cardiac muscle tissue growth	2/105	0.0113705	0.055585	0.0382418	PPARA/G6PD	2	0
BP	GO:0061049	cell growth involved in cardiac muscle cell development	2/105	0.0113705	0.055585	0.0382418	PPARA/G6PD	2	0
BP	GO:0061082	myeloid leukocyte cytokine production	2/105	0.0113705	0.055585	0.0382418	HMOX1/TLR4	2	1.41421
BP	GO:0061117	negative regulation of heart growth	2/105	0.0113705	0.055585	0.0382418	PPARA/G6PD	2	0
BP	GO:0097421	liver regeneration	2/105	0.0113705	0.055585	0.0382418	HMOX1/IL6	2	1.41421
BP	GO:1902175	regulation of oxidative stress-induced intrinsic apoptotic signaling pathway	2/105	0.0113705	0.055585	0.0382418	HSPB1/NFE2L2	2	1.41421
BP	GO:1903203	regulation of oxidative stress-induced neuron death	2/105	0.0113705	0.055585	0.0382418	TLR4/SLC7A11	2	1.41421
BP	GO:0097006	regulation of plasma lipoprotein particle levels	3/105	0.0116301	0.056637	0.0389656	HMOX1/ACSL3/ADIPOQ	3	1.73205
BP	GO:1900182	positive regulation of protein localization to nucleus	3/105	0.0116301	0.056637	0.0389656	YAP1/PTGS2/CDH1	3	1.73205
BP	GO:0030856	regulation of epithelial cell differentiation	4/105	0.0116617	0.056637	0.0389656	KEAP1/IL1B/YAP1/TP63	4	2
BP	GO:1903364	positive regulation of cellular protein catabolic process	4/105	0.0116617	0.056637	0.0389656	KEAP1/NFE2L2/TRIB2/NUPR1	4	2
BP	GO:1901617	organic hydroxy compound biosynthetic process	5/105	0.0117509	0.0569777	0.0392	SLC7A11/G6PD/PRKAA2/CYB5R1/SREBF1	5	-1.34164
BP	GO:0006790	sulfur compound metabolic process	6/105	0.011912	0.0575828	0.0396162	SLC7A11/NFE2L2/ACSL3/G6PD/DLD/GSTZ1	6	0
BP	GO:0016241	regulation of macroautophagy	4/105	0.0119143	0.0575828	0.0396162	HMOX1/ATG5/PRKAA2/NUPR1	4	1
BP	GO:0051259	protein complex oligomerization	5/105	0.0119448	0.057607	0.0396329	ELAVL1/TP63/SLC1A5/MICU1/RRM2	5	-0.447214
BP	GO:0010507	negative regulation of autophagy	3/105	0.0120075	0.057607	0.0396329	HMOX1/ATG7/NUPR1	3	0.57735
BP	GO:0010657	muscle cell apoptotic process	3/105	0.0120075	0.057607	0.0396329	HMOX1/NFE2L2/NUPR1	3	1.73205
BP	GO:0033198	response to ATP	2/105	0.0121387	0.057607	0.0396329	IL1B/PTGS2	2	1.41421
BP	GO:0042744	hydrogen peroxide catabolic process	2/105	0.0121387	0.057607	0.0396329	DUOX1/DUOX2	2	1.41421
BP	GO:0060251	regulation of glial cell proliferation	2/105	0.0121387	0.057607	0.0396329	IL1B/IL6	2	1.41421
BP	GO:0070498	interleukin-1-mediated signaling pathway	2/105	0.0121387	0.057607	0.0396329	IL1B/IL6	2	1.41421
BP	GO:0071480	cellular response to gamma radiation	2/105	0.0121387	0.057607	0.0396329	YAP1/HSPA5	2	1.41421
BP	GO:1903579	negative regulation of ATP metabolic process	2/105	0.0121387	0.057607	0.0396329	PPARA/NUPR1	2	1.41421
BP	GO:1990776	response to angiotensin	2/105	0.0121387	0.057607	0.0396329	PTGS2/NFE2L2	2	1.41421
BP	GO:0045926	negative regulation of growth	5/105	0.0121409	0.057607	0.0396329	LGMN/RB1/PPARA/G6PD/MEG3	5	0.447214
BP	GO:0006606	protein import into nucleus	4/105	0.0121705	0.057607	0.0396329	ELAVL1/PTGS2/CDH1/POM121L12	4	1
BP	GO:1990845	adaptive thermogenesis	4/105	0.0121705	0.057607	0.0396329	LPIN1/TLR4/RB1/ADIPOQ	4	2
BP	GO:0050863	regulation of T cell activation	6/105	0.0123979	0.0585902	0.0403094	IL1B/IL6/IFNA2/IDO1/PTPN6/FANCD2	6	0.816497
BP	GO:1903037	regulation of leukocyte cell-cell adhesion	6/105	0.0127295	0.0600311	0.0413007	IL1B/IL6/IFNA2/IDO1/PPARA/PTPN6	6	1.63299
BP	GO:0009791	post-embryonic development	3/105	0.0127833	0.0600311	0.0413007	IREB2/ACO1/TGFBR1	3	1.73205
BP	GO:0055006	cardiac cell development	3/105	0.0127833	0.0600311	0.0413007	ATG5/PPARA/G6PD	3	0.57735
BP	GO:1901216	positive regulation of neuron death	3/105	0.0127833	0.0600311	0.0413007	TLR4/NQO1/NUPR1	3	1.73205
BP	GO:0045765	regulation of angiogenesis	6/105	0.0128976	0.0601376	0.0413739	HMOX1/MTDH/IL1B/IL6/HSPB1/NFE2L2	6	2.44949
BP	GO:0006783	heme biosynthetic process	2/105	0.012929	0.0601376	0.0413739	IREB2/SLC11A2	2	1.41421
BP	GO:0009072	aromatic amino acid family metabolic process	2/105	0.012929	0.0601376	0.0413739	IDO1/GSTZ1	2	0
BP	GO:0010664	negative regulation of striated muscle cell apoptotic process	2/105	0.012929	0.0601376	0.0413739	NFE2L2/NUPR1	2	1.41421
BP	GO:0035767	endothelial cell chemotaxis	2/105	0.012929	0.0601376	0.0413739	LGMN/HSPB1	2	1.41421
BP	GO:0045987	positive regulation of smooth muscle contraction	2/105	0.012929	0.0601376	0.0413739	PTGS2/PROK2	2	0
BP	GO:0015833	peptide transport	5/105	0.0129471	0.0601376	0.0413739	IL1B/IL6/SLC7A11/SREBF1/NOS2	5	0.447214
BP	GO:0003012	muscle system process	7/105	0.0129786	0.0601901	0.0414101	HMOX1/IL1B/PTGS2/NEDD4L/PPARA/G6PD/PROK2	7	1.13389
BP	GO:0002709	regulation of T cell mediated immunity	3/105	0.0131817	0.0609424	0.0419276	IL1B/IL6/IFNA2	3	1.73205
BP	GO:0034644	cellular response to UV	3/105	0.0131817	0.0609424	0.0419276	PTGS2/SMPD1/CDC25A	3	-0.57735
BP	GO:0050680	negative regulation of epithelial cell proliferation	4/105	0.0132304	0.0609784	0.0419524	TGFBR1/RB1/SOX2/NUPR1	4	2
BP	GO:0051170	import into nucleus	4/105	0.0132304	0.0609784	0.0419524	ELAVL1/PTGS2/CDH1/POM121L12	4	1
BP	GO:0001776	leukocyte homeostasis	3/105	0.0135872	0.0622723	0.0428426	BAP1/IL6/SLC7A11	3	1.73205
BP	GO:1903578	regulation of ATP metabolic process	3/105	0.0135872	0.0622723	0.0428426	PPARA/PRKAA2/NUPR1	3	0.57735
BP	GO:0001516	prostaglandin biosynthetic process	2/105	0.0137412	0.0622723	0.0428426	IL1B/PTGS2	2	1.41421
BP	GO:0002323	natural killer cell activation involved in immune response	2/105	0.0137412	0.0622723	0.0428426	IFNA2/IFNA8	2	1.41421
BP	GO:0010743	regulation of macrophage derived foam cell differentiation	2/105	0.0137412	0.0622723	0.0428426	PPARA/ADIPOQ	2	1.41421
BP	GO:0046457	prostanoid biosynthetic process	2/105	0.0137412	0.0622723	0.0428426	IL1B/PTGS2	2	1.41421
BP	GO:0051085	chaperone cofactor-dependent protein refolding	2/105	0.0137412	0.0622723	0.0428426	HSPA5/TOR2A	2	0
BP	GO:0060795	cell fate commitment involved in formation of primary germ layer	2/105	0.0137412	0.0622723	0.0428426	FZD7/SOX2	2	1.41421
BP	GO:0071353	cellular response to interleukin-4	2/105	0.0137412	0.0622723	0.0428426	KEAP1/HSPA5	2	1.41421
BP	GO:1901185	negative regulation of ERBB signaling pathway	2/105	0.0137412	0.0622723	0.0428426	LGMN/CHMP6	2	0
BP	GO:1903955	positive regulation of protein targeting to mitochondrion	2/105	0.0137412	0.0622723	0.0428426	BAP1/ATG13	2	0
BP	GO:0009306	protein secretion	6/105	0.0137617	0.0622723	0.0428426	TLR4/IL1B/IL6/ARF6/SREBF1/NOS2	6	0.816497
BP	GO:0035592	establishment of protein localization to extracellular region	6/105	0.0139393	0.062885	0.0432641	TLR4/IL1B/IL6/ARF6/SREBF1/NOS2	6	0.816497
BP	GO:1901342	regulation of vasculature development	6/105	0.0139393	0.062885	0.0432641	HMOX1/MTDH/IL1B/IL6/HSPB1/NFE2L2	6	2.44949
BP	GO:0030901	midbrain development	3/105	0.0139997	0.0628957	0.0432715	HSPA5/MAPKAP1/G6PD	3	0.57735
BP	GO:0070301	cellular response to hydrogen peroxide	3/105	0.0139997	0.0628957	0.0432715	IL6/NFE2L2/NQO1	3	1.73205
BP	GO:0070663	regulation of leukocyte proliferation	5/105	0.0140049	0.0628957	0.0432715	TLR4/IL1B/IL6/IDO1/PTPN6	5	1.34164
BP	GO:0052547	regulation of peptidase activity	7/105	0.0140263	0.0628969	0.0432723	PEBP1/DNAJB6/LGMN/PTGS2/TP63/SOX2/FURIN	7	2.64575
BP	GO:0002443	leukocyte mediated immunity	7/105	0.0141808	0.0634942	0.0436832	HMOX1/TLR4/IL1B/IL6/IFNA2/PTPN6/NOS2	7	1.13389
BP	GO:0044843	cell cycle G1/S phase transition	5/105	0.0142233	0.063589	0.0437484	RB1/SOX2/PTPN6/RRM2/CDC25A	5	-0.447214
BP	GO:0016573	histone acetylation	4/105	0.0143475	0.0639526	0.0439986	ATG5/IL1B/BRPF1/MLLT1	4	2
BP	GO:0051048	negative regulation of secretion	4/105	0.0143475	0.0639526	0.0439986	HMOX1/IL1B/ADIPOQ/SREBF1	4	1
BP	GO:0014909	smooth muscle cell migration	3/105	0.0144193	0.0641764	0.0441526	TLR4/NFE2L2/ADIPOQ	3	1.73205
BP	GO:0036475	neuron death in response to oxidative stress	2/105	0.014575	0.0646764	0.0444966	TLR4/SLC7A11	2	1.41421
BP	GO:2000191	regulation of fatty acid transport	2/105	0.014575	0.0646764	0.0444966	IL1B/PPARA	2	1.41421
BP	GO:0032436	positive regulation of proteasomal ubiquitin-dependent protein catabolic process	3/105	0.0148459	0.0657809	0.0452565	KEAP1/NFE2L2/TRIB2	3	1.73205
BP	GO:1903362	regulation of cellular protein catabolic process	5/105	0.0148921	0.0658875	0.0453298	KEAP1/NFE2L2/TRIB2/FURIN/NUPR1	5	2.23607
BP	GO:0071692	protein localization to extracellular region	6/105	0.0154181	0.0677651	0.0466215	TLR4/IL1B/IL6/ARF6/SREBF1/NOS2	6	0.816497
BP	GO:0033006	regulation of mast cell activation involved in immune response	2/105	0.0154301	0.0677651	0.0466215	HMOX1/PTPN6	2	0
BP	GO:0034383	low-density lipoprotein particle clearance	2/105	0.0154301	0.0677651	0.0466215	HMOX1/ADIPOQ	2	1.41421
BP	GO:0034405	response to fluid shear stress	2/105	0.0154301	0.0677651	0.0466215	PTGS2/NFE2L2	2	1.41421
BP	GO:0070670	response to interleukin-4	2/105	0.0154301	0.0677651	0.0466215	KEAP1/HSPA5	2	1.41421
BP	GO:2001242	regulation of intrinsic apoptotic signaling pathway	4/105	0.0155228	0.068072	0.0468327	PTGS2/HSPB1/NFE2L2/NUPR1	4	2
BP	GO:0002690	positive regulation of leukocyte chemotaxis	3/105	0.0157206	0.0687373	0.0472904	IL6/LGMN/RARRES2	3	0.57735
BP	GO:1901606	alpha-amino acid catabolic process	3/105	0.0157206	0.0687373	0.0472904	IDO1/GSTZ1/NOS2	3	-0.57735
BP	GO:0002822	regulation of adaptive immune response based on somatic recombination of immune receptors built from immunoglobulin superfamily domains	4/105	0.0161325	0.0702678	0.0483434	IL1B/IL6/IFNA2/PTPN6	4	1
BP	GO:0018393	internal peptidyl-lysine acetylation	4/105	0.0161325	0.0702678	0.0483434	ATG5/IL1B/BRPF1/MLLT1	4	2
BP	GO:0006779	porphyrin-containing compound biosynthetic process	2/105	0.0163063	0.0702678	0.0483434	IREB2/SLC11A2	2	1.41421
BP	GO:0010614	negative regulation of cardiac muscle hypertrophy	2/105	0.0163063	0.0702678	0.0483434	PPARA/G6PD	2	0
BP	GO:0016242	negative regulation of macroautophagy	2/105	0.0163063	0.0702678	0.0483434	HMOX1/NUPR1	2	1.41421
BP	GO:0033014	tetrapyrrole biosynthetic process	2/105	0.0163063	0.0702678	0.0483434	IREB2/SLC11A2	2	1.41421
BP	GO:0033146	regulation of intracellular estrogen receptor signaling pathway	2/105	0.0163063	0.0702678	0.0483434	YAP1/TP63	2	1.41421
BP	GO:0035633	maintenance of blood-brain barrier	2/105	0.0163063	0.0702678	0.0483434	IL6/PTGS2	2	1.41421
BP	GO:0071398	cellular response to fatty acid	2/105	0.0163063	0.0702678	0.0483434	AKR1C1/SREBF1	2	0
BP	GO:0090050	positive regulation of cell migration involved in sprouting angiogenesis	2/105	0.0163063	0.0702678	0.0483434	HMOX1/PTGS2	2	1.41421
BP	GO:0042129	regulation of T cell proliferation	4/105	0.016443	0.0707547	0.0486784	IL1B/IL6/IDO1/PTPN6	4	1
BP	GO:0030316	osteoclast differentiation	3/105	0.0166238	0.0712244	0.0490015	IREB2/TLR4/TF	3	0.57735
BP	GO:0046330	positive regulation of JNK cascade	3/105	0.0166238	0.0712244	0.0490015	TLR4/IL1B/FZD7	3	1.73205
BP	GO:0051153	regulation of striated muscle cell differentiation	3/105	0.0166238	0.0712244	0.0490015	FZD7/PPARA/G6PD	3	0.57735
BP	GO:0002706	regulation of lymphocyte mediated immunity	4/105	0.0167572	0.071257	0.0490239	IL1B/IL6/IFNA2/PTPN6	4	1
BP	GO:0006475	internal protein amino acid acetylation	4/105	0.0167572	0.071257	0.0490239	ATG5/IL1B/BRPF1/MLLT1	4	2
BP	GO:0006694	steroid biosynthetic process	4/105	0.0167572	0.071257	0.0490239	G6PD/PRKAA2/CYB5R1/SREBF1	4	-2
BP	GO:0035265	organ growth	4/105	0.0167572	0.071257	0.0490239	TGFBR1/YAP1/PPARA/G6PD	4	1
BP	GO:0043534	blood vessel endothelial cell migration	4/105	0.0167572	0.071257	0.0490239	HMOX1/PTGS2/HSPB1/NFE2L2	4	2
BP	GO:0006338	chromatin remodeling	5/105	0.0167779	0.071257	0.0490239	MLLT1/RB1/TP63/BRD2/KDM5C	5	1.34164
BP	GO:0009150	purine ribonucleotide metabolic process	6/105	0.0167987	0.071257	0.0490239	ACSL3/PPARA/PRKAA2/DLD/NUPR1/ENO3	6	0
BP	GO:1902905	positive regulation of supramolecular fiber organization	4/105	0.0170751	0.0722707	0.0497213	TGFBR1/RB1/ARF6/RICTOR	4	2
BP	GO:0043279	response to alkaloid	3/105	0.0170861	0.0722707	0.0497213	NQO1/HSPA5/SMPD1	3	0.57735
BP	GO:0010837	regulation of keratinocyte proliferation	2/105	0.0172033	0.0724579	0.0498501	YAP1/TP63	2	1.41421
BP	GO:0048261	negative regulation of receptor-mediated endocytosis	2/105	0.0172033	0.0724579	0.0498501	ARF6/ADIPOQ	2	1.41421
BP	GO:1903749	positive regulation of establishment of protein localization to mitochondrion	2/105	0.0172033	0.0724579	0.0498501	BAP1/ATG13	2	0
BP	GO:0031348	negative regulation of defense response	5/105	0.0172731	0.0726494	0.0499819	ATG5/RB1/PPARA/ADIPOQ/FURIN	5	2.23607
BP	GO:0052126	movement in host environment	4/105	0.0173968	0.0729638	0.0501982	IFNA2/SLC1A5/SMPD1/CHMP6	4	-1
BP	GO:0090276	regulation of peptide hormone secretion	4/105	0.0173968	0.0729638	0.0501982	IL1B/IL6/SREBF1/NOS2	4	0
BP	GO:0007346	regulation of mitotic cell cycle	7/105	0.0177141	0.0741203	0.0509938	IL1B/LGMN/RB1/PTPN6/FANCD2/RRM2/CDC25A	7	-0.377964
BP	GO:0060759	regulation of response to cytokine stimulus	4/105	0.0177222	0.0741203	0.0509938	TLR4/IL6/ADIPOQ/PTPN6	4	1
BP	GO:0051346	negative regulation of hydrolase activity	6/105	0.0178357	0.0743862	0.0511768	PEBP1/LPIN1/DNAJB6/SLC39A14/PTGS2/FURIN	6	2.44949
BP	GO:1903706	regulation of hemopoiesis	6/105	0.0178357	0.0743862	0.0511768	TLR4/IFNA2/RB1/ADIPOQ/PTPN6/FANCD2	6	0.816497
BP	GO:0050764	regulation of phagocytosis	3/105	0.0180322	0.0744303	0.0512071	ATG5/IL1B/ADIPOQ	3	1.73205
BP	GO:0030073	insulin secretion	4/105	0.0180515	0.0744303	0.0512071	IL1B/IL6/SREBF1/NOS2	4	0
BP	GO:0050777	negative regulation of immune response	4/105	0.0180515	0.0744303	0.0512071	HMOX1/IFNA2/FURIN/PTPN6	4	1
BP	GO:0001667	ameboidal-type cell migration	7/105	0.0180803	0.0744303	0.0512071	HMOX1/TGFBR1/LGMN/PTGS2/HSPB1/NFE2L2/ARF6	7	2.64575
BP	GO:0014741	negative regulation of muscle hypertrophy	2/105	0.0181209	0.0744303	0.0512071	PPARA/G6PD	2	0
BP	GO:0046326	positive regulation of glucose import	2/105	0.0181209	0.0744303	0.0512071	NFE2L2/ADIPOQ	2	1.41421
BP	GO:0046621	negative regulation of organ growth	2/105	0.0181209	0.0744303	0.0512071	PPARA/G6PD	2	0
BP	GO:0048821	erythrocyte development	2/105	0.0181209	0.0744303	0.0512071	SLC11A2/G6PD	2	0
BP	GO:0051084	'de novo' post-translational protein folding	2/105	0.0181209	0.0744303	0.0512071	HSPA5/TOR2A	2	0
BP	GO:1903725	regulation of phospholipid metabolic process	2/105	0.0181209	0.0744303	0.0512071	LPIN1/ACSL3	2	1.41421
BP	GO:2000758	positive regulation of peptidyl-lysine acetylation	2/105	0.0181209	0.0744303	0.0512071	IL1B/PRKAA2	2	0
BP	GO:0018108	peptidyl-tyrosine phosphorylation	6/105	0.0182626	0.0749094	0.0515367	IL6/IFNA2/ADIPOQ/RICTOR/PTPN6/CHMP6	6	0.816497
BP	GO:0002791	regulation of peptide secretion	4/105	0.0183845	0.0753059	0.0518095	IL1B/IL6/SREBF1/NOS2	4	0
BP	GO:0042100	B cell proliferation	3/105	0.0185161	0.0756368	0.0520372	TLR4/IFNA2/IFNA8	3	1.73205
BP	GO:1901992	positive regulation of mitotic cell cycle phase transition	3/105	0.0185161	0.0756368	0.0520372	RB1/RRM2/CDC25A	3	-0.57735
BP	GO:0046034	ATP metabolic process	5/105	0.0185533	0.0756853	0.0520706	PPARA/PRKAA2/DLD/NUPR1/ENO3	5	-0.447214
BP	GO:0018212	peptidyl-tyrosine modification	6/105	0.0189161	0.077023	0.0529909	IL6/IFNA2/ADIPOQ/RICTOR/PTPN6/CHMP6	6	0.816497
BP	GO:0008630	intrinsic apoptotic signaling pathway in response to DNA damage	3/105	0.0190071	0.077023	0.0529909	HMOX1/TP63/NUPR1	3	1.73205
BP	GO:0002701	negative regulation of production of molecular mediator of immune response	2/105	0.0190587	0.077023	0.0529909	HMOX1/IFNA2	2	1.41421
BP	GO:0010742	macrophage derived foam cell differentiation	2/105	0.0190587	0.077023	0.0529909	PPARA/ADIPOQ	2	1.41421
BP	GO:1901661	quinone metabolic process	2/105	0.0190587	0.077023	0.0529909	AIFM2/AKR1C1	2	1.41421
BP	GO:0006839	mitochondrial transport	4/105	0.019062	0.077023	0.0529909	BAP1/ATG13/TIMM9/SREBF1	4	-1
BP	GO:0050728	negative regulation of inflammatory response	4/105	0.019062	0.077023	0.0529909	RB1/PPARA/ADIPOQ/FURIN	4	2
BP	GO:0006109	regulation of carbohydrate metabolic process	4/105	0.0194065	0.0780733	0.0537135	PPARA/ADIPOQ/PRKAA2/NUPR1	4	1
BP	GO:0090087	regulation of peptide transport	4/105	0.0194065	0.0780733	0.0537135	IL1B/IL6/SREBF1/NOS2	4	0
BP	GO:0009062	fatty acid catabolic process	3/105	0.0195052	0.0780733	0.0537135	LPIN1/PPARA/ADIPOQ	3	1.73205
BP	GO:0010717	regulation of epithelial to mesenchymal transition	3/105	0.0195052	0.0780733	0.0537135	TGFBR1/IL1B/IL6	3	1.73205
BP	GO:0062014	negative regulation of small molecule metabolic process	3/105	0.0195052	0.0780733	0.0537135	PPARA/ADIPOQ/NUPR1	3	1.73205
BP	GO:1902106	negative regulation of leukocyte differentiation	3/105	0.0195052	0.0780733	0.0537135	TLR4/IFNA2/ADIPOQ	3	1.73205
BP	GO:2001243	negative regulation of intrinsic apoptotic signaling pathway	3/105	0.0195052	0.0780733	0.0537135	PTGS2/HSPB1/NFE2L2	3	1.73205
BP	GO:0032760	positive regulation of tumor necrosis factor production	3/105	0.0200106	0.0790486	0.0543845	TLR4/IL6/HSPB1	3	1.73205
BP	GO:0009595	detection of biotic stimulus	2/105	0.0200167	0.0790486	0.0543845	TLR4/YAP1	2	1.41421
BP	GO:0014912	negative regulation of smooth muscle cell migration	2/105	0.0200167	0.0790486	0.0543845	NFE2L2/ADIPOQ	2	1.41421
BP	GO:0032570	response to progesterone	2/105	0.0200167	0.0790486	0.0543845	YAP1/SREBF1	2	0
BP	GO:0032941	secretion by tissue	2/105	0.0200167	0.0790486	0.0543845	ATG5/ALOX12B	2	1.41421
BP	GO:0042307	positive regulation of protein import into nucleus	2/105	0.0200167	0.0790486	0.0543845	PTGS2/CDH1	2	1.41421
BP	GO:0043687	post-translational protein modification	2/105	0.0200167	0.0790486	0.0543845	ATG5/ATG7	2	0
BP	GO:0071470	cellular response to osmotic stress	2/105	0.0200167	0.0790486	0.0543845	PTGS2/MICU1	2	0
BP	GO:0071634	regulation of transforming growth factor beta production	2/105	0.0200167	0.0790486	0.0543845	PTGS2/FURIN	2	1.41421
BP	GO:0090077	foam cell differentiation	2/105	0.0200167	0.0790486	0.0543845	PPARA/ADIPOQ	2	1.41421
BP	GO:0007159	leukocyte cell-cell adhesion	6/105	0.0200405	0.0790486	0.0543845	IL1B/IL6/IFNA2/IDO1/PPARA/PTPN6	6	1.63299
BP	GO:0043410	positive regulation of MAPK cascade	7/105	0.0201906	0.0795353	0.0547193	ALOX12B/TGFBR1/TLR4/IL1B/IL6/FZD7/SOX2	7	2.64575
BP	GO:0030308	negative regulation of cell growth	4/105	0.0204631	0.0805026	0.0553848	RB1/PPARA/G6PD/MEG3	4	0
BP	GO:0014812	muscle cell migration	3/105	0.0205232	0.0805265	0.0554012	TLR4/NFE2L2/ADIPOQ	3	1.73205
BP	GO:0046822	regulation of nucleocytoplasmic transport	3/105	0.0205232	0.0805265	0.0554012	IL1B/PTGS2/CDH1	3	1.73205
BP	GO:0007548	sex differentiation	5/105	0.0207295	0.080938	0.0556843	NCOA4/TGFBR1/HSPA5/TP63/NUPR1	5	2.23607
BP	GO:0046879	hormone secretion	5/105	0.0207295	0.080938	0.0556843	IL1B/IL6/ADIPOQ/SREBF1/NOS2	5	0.447214
BP	GO:0051146	striated muscle cell differentiation	5/105	0.0207295	0.080938	0.0556843	ATG5/RB1/FZD7/PPARA/G6PD	5	1.34164
BP	GO:0009259	ribonucleotide metabolic process	6/105	0.0207366	0.080938	0.0556843	ACSL3/PPARA/PRKAA2/DLD/NUPR1/ENO3	6	0
BP	GO:1901361	organic cyclic compound catabolic process	7/105	0.0207948	0.081059	0.0557676	HMOX1/ELAVL1/IL6/IDO1/NFE2L2/GSTZ1/CIRBP	7	1.13389
BP	GO:0051896	regulation of protein kinase B signaling	4/105	0.020823	0.081063	0.0557704	TGFBR1/MTDH/PPARA/RICTOR	4	2
BP	GO:0019432	triglyceride biosynthetic process	2/105	0.0209944	0.0815996	0.0561395	LPIN1/SREBF1	2	0
BP	GO:0006672	ceramide metabolic process	3/105	0.0210429	0.0815996	0.0561395	ALOX12B/SIRT3/SMPD1	3	-0.57735
BP	GO:0046425	regulation of receptor signaling pathway via JAK-STAT	3/105	0.0210429	0.0815996	0.0561395	IL6/IFNA2/IFNA8	3	1.73205
BP	GO:0002819	regulation of adaptive immune response	4/105	0.0211868	0.0818383	0.0563037	IL1B/IL6/IFNA2/PTPN6	4	1
BP	GO:0007033	vacuole organization	4/105	0.0211868	0.0818383	0.0563037	ATG5/ATG7/ATG13/NUPR1	4	0
BP	GO:1902806	regulation of cell cycle G1/S phase transition	4/105	0.0211868	0.0818383	0.0563037	RB1/SOX2/PTPN6/RRM2	4	0
BP	GO:0009749	response to glucose	4/105	0.0215545	0.0831027	0.0571736	SLC39A14/ADIPOQ/PRKAA2/SREBF1	4	0
BP	GO:1903707	negative regulation of hemopoiesis	3/105	0.0215699	0.0831027	0.0571736	TLR4/IFNA2/ADIPOQ	3	1.73205
BP	GO:0006520	cellular amino acid metabolic process	5/105	0.0218777	0.0834344	0.0574018	IDO1/SLC7A11/DLD/GSTZ1/NOS2	5	-0.447214
BP	GO:0007369	gastrulation	4/105	0.0219262	0.0834344	0.0574018	FZD7/SOX2/ADIPOQ/DLD	4	1
BP	GO:0009755	hormone-mediated signaling pathway	4/105	0.0219262	0.0834344	0.0574018	NCOA4/YAP1/TP63/PPARA	4	2
BP	GO:0043433	negative regulation of DNA-binding transcription factor activity	4/105	0.0219262	0.0834344	0.0574018	KEAP1/HMOX1/RB1/NUPR1	4	2
BP	GO:0050731	positive regulation of peptidyl-tyrosine phosphorylation	4/105	0.0219262	0.0834344	0.0574018	IL6/IFNA2/ADIPOQ/RICTOR	4	2
BP	GO:0061136	regulation of proteasomal protein catabolic process	4/105	0.0219262	0.0834344	0.0574018	KEAP1/NFE2L2/TRIB2/NUPR1	4	2
BP	GO:0002251	organ or tissue specific immune response	2/105	0.0219918	0.0834344	0.0574018	IL6/NOS2	2	0
BP	GO:0006458	'de novo' protein folding	2/105	0.0219918	0.0834344	0.0574018	HSPA5/TOR2A	2	0
BP	GO:0021983	pituitary gland development	2/105	0.0219918	0.0834344	0.0574018	CDH1/SOX2	2	1.41421
BP	GO:0032733	positive regulation of interleukin-10 production	2/105	0.0219918	0.0834344	0.0574018	TLR4/IL6	2	1.41421
BP	GO:0045124	regulation of bone resorption	2/105	0.0219918	0.0834344	0.0574018	IL6/TF	2	0
BP	GO:2000008	regulation of protein localization to cell surface	2/105	0.0219918	0.0834344	0.0574018	NEDD4L/ARF6	2	1.41421
BP	GO:1903557	positive regulation of tumor necrosis factor superfamily cytokine production	3/105	0.0221041	0.083754	0.0576217	TLR4/IL6/HSPB1	3	1.73205
BP	GO:0044403	biological process involved in symbiotic interaction	5/105	0.0221711	0.0839012	0.057723	IFNA2/SLC1A5/ATG7/SMPD1/CHMP6	5	-1.34164
BP	GO:0046390	ribose phosphate biosynthetic process	4/105	0.0223017	0.0842884	0.0579894	ACSL3/PPARA/G6PD/DLD	4	0
BP	GO:0042886	amide transport	5/105	0.022467	0.0846988	0.0582717	IL1B/IL6/SLC7A11/SREBF1/NOS2	5	0.447214
BP	GO:0044262	cellular carbohydrate metabolic process	5/105	0.022467	0.0846988	0.0582717	PPARA/ADIPOQ/MIOX/IDH2/NUPR1	5	0.447214
BP	GO:2000060	positive regulation of ubiquitin-dependent protein catabolic process	3/105	0.0226455	0.0851827	0.0586046	KEAP1/NFE2L2/TRIB2	3	1.73205
BP	GO:0018205	peptidyl-lysine modification	6/105	0.0226731	0.0851827	0.0586046	ATG5/IL1B/BRPF1/MLLT1/PRKAA2/SIRT3	6	0.816497
BP	GO:0006164	purine nucleotide biosynthetic process	4/105	0.0226811	0.0851827	0.0586046	ACSL3/PPARA/DLD/NOS2	4	0
BP	GO:0032735	positive regulation of interleukin-12 production	2/105	0.0230084	0.0856567	0.0589308	TLR4/IDO1	2	1.41421
BP	GO:0071354	cellular response to interleukin-6	2/105	0.0230084	0.0856567	0.0589308	IL6/YAP1	2	1.41421
BP	GO:0071763	nuclear membrane organization	2/105	0.0230084	0.0856567	0.0589308	LPIN1/CHMP6	2	0
BP	GO:0090207	regulation of triglyceride metabolic process	2/105	0.0230084	0.0856567	0.0589308	LPIN1/SREBF1	2	0
BP	GO:1900371	regulation of purine nucleotide biosynthetic process	2/105	0.0230084	0.0856567	0.0589308	PPARA/NOS2	2	0
BP	GO:1904591	positive regulation of protein import	2/105	0.0230084	0.0856567	0.0589308	PTGS2/CDH1	2	1.41421
BP	GO:1904706	negative regulation of vascular associated smooth muscle cell proliferation	2/105	0.0230084	0.0856567	0.0589308	HMOX1/ADIPOQ	2	1.41421
BP	GO:0002695	negative regulation of leukocyte activation	4/105	0.0230645	0.0857584	0.0590007	HMOX1/IFNA2/IDO1/PTPN6	4	1
BP	GO:0032526	response to retinoic acid	3/105	0.0231941	0.0860257	0.0591846	YAP1/FZD7/SREBF1	3	0.57735
BP	GO:0071887	leukocyte apoptotic process	3/105	0.0231941	0.0860257	0.0591846	IL6/IDO1/SLC7A11	3	1.73205
BP	GO:0009914	hormone transport	5/105	0.0233703	0.0865718	0.0595603	IL1B/IL6/ADIPOQ/SREBF1/NOS2	5	0.447214
BP	GO:0002062	chondrocyte differentiation	3/105	0.0237498	0.0874346	0.0601539	TGFBR1/SLC39A14/RB1	3	1.73205
BP	GO:0030148	sphingolipid biosynthetic process	3/105	0.0237498	0.0874346	0.0601539	ALOX12B/SIRT3/SMPD1	3	-0.57735
BP	GO:0032611	interleukin-1 beta production	3/105	0.0237498	0.0874346	0.0601539	TLR4/IL6/HSPB1	3	1.73205
BP	GO:0032651	regulation of interleukin-1 beta production	3/105	0.0237498	0.0874346	0.0601539	TLR4/IL6/HSPB1	3	1.73205
BP	GO:0048259	regulation of receptor-mediated endocytosis	3/105	0.0237498	0.0874346	0.0601539	ARF6/ADIPOQ/TF	3	0.57735
BP	GO:0120032	regulation of plasma membrane bounded cell projection assembly	4/105	0.023843	0.0876695	0.0603155	ATG5/TGFBR1/YAP1/ARF6	4	2
BP	GO:0001825	blastocyst formation	2/105	0.0240441	0.0877595	0.0603775	YAP1/FURIN	2	1.41421
BP	GO:0030808	regulation of nucleotide biosynthetic process	2/105	0.0240441	0.0877595	0.0603775	PPARA/NOS2	2	0
BP	GO:0042554	superoxide anion generation	2/105	0.0240441	0.0877595	0.0603775	DUOX1/DUOX2	2	1.41421
BP	GO:0042771	intrinsic apoptotic signaling pathway in response to DNA damage by p53 class mediator	2/105	0.0240441	0.0877595	0.0603775	TP63/NUPR1	2	1.41421
BP	GO:0071604	transforming growth factor beta production	2/105	0.0240441	0.0877595	0.0603775	PTGS2/FURIN	2	1.41421
BP	GO:0140353	lipid export from cell	2/105	0.0240441	0.0877595	0.0603775	IL1B/NOS2	2	0
BP	GO:0048640	negative regulation of developmental growth	3/105	0.0243128	0.0886319	0.0609776	LGMN/PPARA/G6PD	3	0.57735
BP	GO:0060491	regulation of cell projection assembly	4/105	0.0246374	0.0897055	0.0617163	ATG5/TGFBR1/YAP1/ARF6	4	2
BP	GO:0002456	T cell mediated immunity	3/105	0.024883	0.0902691	0.062104	IL1B/IL6/IFNA2	3	1.73205
BP	GO:0002698	negative regulation of immune effector process	3/105	0.024883	0.0902691	0.062104	HMOX1/IFNA2/PTPN6	3	0.57735
BP	GO:0034440	lipid oxidation	3/105	0.024883	0.0902691	0.062104	ALOX12B/PPARA/ADIPOQ	3	1.73205
BP	GO:0006509	membrane protein ectodomain proteolysis	2/105	0.0250987	0.0903916	0.0621883	IL1B/FURIN	2	1.41421
BP	GO:0010828	positive regulation of glucose transmembrane transport	2/105	0.0250987	0.0903916	0.0621883	NFE2L2/ADIPOQ	2	1.41421
BP	GO:0014009	glial cell proliferation	2/105	0.0250987	0.0903916	0.0621883	IL1B/IL6	2	1.41421
BP	GO:0045840	positive regulation of mitotic nuclear division	2/105	0.0250987	0.0903916	0.0621883	IL1B/RB1	2	1.41421
BP	GO:1902116	negative regulation of organelle assembly	2/105	0.0250987	0.0903916	0.0621883	YAP1/NUPR1	2	1.41421
BP	GO:1904752	regulation of vascular associated smooth muscle cell migration	2/105	0.0250987	0.0903916	0.0621883	NFE2L2/ADIPOQ	2	1.41421
BP	GO:0018958	phenol-containing compound metabolic process	3/105	0.0254604	0.0914735	0.0629326	DUOX1/DUOX2/SLC7A11	3	1.73205
BP	GO:1904659	glucose transmembrane transport	3/105	0.0254604	0.0914735	0.0629326	IL1B/NFE2L2/ADIPOQ	3	1.73205
BP	GO:0010959	regulation of metal ion transport	6/105	0.0255303	0.0916143	0.0630295	ATG5/PTGS2/NEDD4L/G6PD/TF/PTPN6	6	0
BP	GO:0007179	transforming growth factor beta receptor signaling pathway	4/105	0.0258588	0.092251	0.0634676	TGFBR1/HSPA5/PPARA/FURIN	4	2
BP	GO:0002920	regulation of humoral immune response	2/105	0.0261718	0.092251	0.0634676	IL1B/PTPN6	2	0
BP	GO:0008631	intrinsic apoptotic signaling pathway in response to oxidative stress	2/105	0.0261718	0.092251	0.0634676	HSPB1/NFE2L2	2	1.41421
BP	GO:0016572	histone phosphorylation	2/105	0.0261718	0.092251	0.0634676	IL1B/PRKAA2	2	0
BP	GO:0032620	interleukin-17 production	2/105	0.0261718	0.092251	0.0634676	TLR4/IL6	2	1.41421
BP	GO:0032660	regulation of interleukin-17 production	2/105	0.0261718	0.092251	0.0634676	TLR4/IL6	2	1.41421
BP	GO:0033003	regulation of mast cell activation	2/105	0.0261718	0.092251	0.0634676	HMOX1/PTPN6	2	0
BP	GO:0035384	thioester biosynthetic process	2/105	0.0261718	0.092251	0.0634676	ACSL3/DLD	2	0
BP	GO:0042088	T-helper 1 type immune response	2/105	0.0261718	0.092251	0.0634676	TLR4/IL1B	2	1.41421
BP	GO:0045933	positive regulation of muscle contraction	2/105	0.0261718	0.092251	0.0634676	PTGS2/PROK2	2	0
BP	GO:0071616	acyl-CoA biosynthetic process	2/105	0.0261718	0.092251	0.0634676	ACSL3/DLD	2	0
BP	GO:0089718	amino acid import across plasma membrane	2/105	0.0261718	0.092251	0.0634676	SLC7A11/SLC1A5	2	0
BP	GO:1904646	cellular response to amyloid-beta	2/105	0.0261718	0.092251	0.0634676	TLR4/LGMN	2	1.41421
BP	GO:1904738	vascular associated smooth muscle cell migration	2/105	0.0261718	0.092251	0.0634676	NFE2L2/ADIPOQ	2	1.41421
BP	GO:1990090	cellular response to nerve growth factor stimulus	2/105	0.0261718	0.092251	0.0634676	HSPA5/ARF6	2	1.41421
BP	GO:0002285	lymphocyte activation involved in immune response	4/105	0.0262739	0.0922837	0.0634901	TLR4/IL6/IFNA2/IFNA8	4	2
BP	GO:0006006	glucose metabolic process	4/105	0.0262739	0.0922837	0.0634901	SLC39A14/PPARA/ADIPOQ/G6PD	4	1
BP	GO:0009612	response to mechanical stimulus	4/105	0.0262739	0.0922837	0.0634901	TLR4/IL1B/PTGS2/ABHD12	4	1
BP	GO:0021782	glial cell development	3/105	0.0266368	0.0933383	0.0642156	TLR4/IL1B/IL6	3	1.73205
BP	GO:0030518	intracellular steroid hormone receptor signaling pathway	3/105	0.0266368	0.0933383	0.0642156	NCOA4/YAP1/TP63	3	1.73205
BP	GO:0072522	purine-containing compound biosynthetic process	4/105	0.0266931	0.0934257	0.0642757	ACSL3/PPARA/DLD/NOS2	4	0
BP	GO:0000302	response to reactive oxygen species	4/105	0.0271162	0.0943147	0.0648874	HMOX1/IL6/NFE2L2/NQO1	4	2
BP	GO:0002064	epithelial cell development	4/105	0.0271162	0.0943147	0.0648874	IL1B/YAP1/TP63/ADIPOQ	4	2
BP	GO:0071383	cellular response to steroid hormone stimulus	4/105	0.0271162	0.0943147	0.0648874	NCOA4/YAP1/TP63/PPARA	4	2
BP	GO:1901605	alpha-amino acid metabolic process	4/105	0.0271162	0.0943147	0.0648874	IDO1/SLC7A11/GSTZ1/NOS2	4	0
BP	GO:0002286	T cell activation involved in immune response	3/105	0.0272358	0.0943147	0.0648874	IL6/IFNA2/IFNA8	3	1.73205
BP	GO:1904892	regulation of receptor signaling pathway via STAT	3/105	0.0272358	0.0943147	0.0648874	IL6/IFNA2/IFNA8	3	1.73205
BP	GO:0010665	regulation of cardiac muscle cell apoptotic process	2/105	0.0272633	0.0943147	0.0648874	NFE2L2/NUPR1	2	1.41421
BP	GO:0032309	icosanoid secretion	2/105	0.0272633	0.0943147	0.0648874	IL1B/NOS2	2	0
BP	GO:0042398	cellular modified amino acid biosynthetic process	2/105	0.0272633	0.0943147	0.0648874	SLC7A11/NFE2L2	2	1.41421
BP	GO:0070741	response to interleukin-6	2/105	0.0272633	0.0943147	0.0648874	IL6/YAP1	2	1.41421
BP	GO:0042098	T cell proliferation	4/105	0.0275433	0.0950627	0.0654019	IL1B/IL6/IDO1/PTPN6	4	1
BP	GO:0043281	regulation of cysteine-type endopeptidase activity involved in apoptotic process	4/105	0.0275433	0.0950627	0.0654019	DNAJB6/PTGS2/TP63/SOX2	4	2
BP	GO:0002761	regulation of myeloid leukocyte differentiation	3/105	0.0278419	0.0957607	0.0658822	TLR4/RB1/ADIPOQ	3	1.73205
BP	GO:0008645	hexose transmembrane transport	3/105	0.0278419	0.0957607	0.0658822	IL1B/NFE2L2/ADIPOQ	3	1.73205
BP	GO:0042752	regulation of circadian rhythm	3/105	0.0278419	0.0957607	0.0658822	PPARA/ATG7/PRKAA2	3	-0.57735
BP	GO:0042220	response to cocaine	2/105	0.028373	0.0971392	0.0668306	HSPA5/SMPD1	2	0
BP	GO:0043616	keratinocyte proliferation	2/105	0.028373	0.0971392	0.0668306	YAP1/TP63	2	1.41421
BP	GO:1905953	negative regulation of lipid localization	2/105	0.028373	0.0971392	0.0668306	IL6/PPARA	2	1.41421
BP	GO:1990089	response to nerve growth factor	2/105	0.028373	0.0971392	0.0668306	HSPA5/ARF6	2	1.41421
BP	GO:0006476	protein deacetylation	3/105	0.0284552	0.097309	0.0669474	PRKAA2/SIRT3/SREBF1	3	-1.73205
BP	GO:1901987	regulation of cell cycle phase transition	6/105	0.0289118	0.0987176	0.0679165	RB1/SOX2/PTPN6/FANCD2/RRM2/CDC25A	6	-0.816497
BP	GO:0030198	extracellular matrix organization	5/105	0.0289333	0.0987176	0.0679165	TGFBR1/DNAJB6/IL6/RB1/FURIN	5	2.23607
BP	GO:0015749	monosaccharide transmembrane transport	3/105	0.0290757	0.0989769	0.0680949	IL1B/NFE2L2/ADIPOQ	3	1.73205
BP	GO:0051897	positive regulation of protein kinase B signaling	3/105	0.0290757	0.0989769	0.0680949	TGFBR1/MTDH/RICTOR	3	1.73205
BP	GO:0006913	nucleocytoplasmic transport	5/105	0.0292845	0.099066	0.0681561	ELAVL1/IL1B/PTGS2/CDH1/POM121L12	5	1.34164
BP	GO:0043062	extracellular structure organization	5/105	0.0292845	0.099066	0.0681561	TGFBR1/DNAJB6/IL6/RB1/FURIN	5	2.23607
BP	GO:0051169	nuclear transport	5/105	0.0292845	0.099066	0.0681561	ELAVL1/IL1B/PTGS2/CDH1/POM121L12	5	1.34164
BP	GO:0071902	positive regulation of protein serine/threonine kinase activity	4/105	0.0292921	0.099066	0.0681561	TLR4/IL1B/ADIPOQ/RICTOR	4	2
BP	GO:0010543	regulation of platelet activation	2/105	0.0295005	0.099066	0.0681561	TLR4/IL6	2	1.41421
BP	GO:0010662	regulation of striated muscle cell apoptotic process	2/105	0.0295005	0.099066	0.0681561	NFE2L2/NUPR1	2	1.41421
BP	GO:0035850	epithelial cell differentiation involved in kidney development	2/105	0.0295005	0.099066	0.0681561	YAP1/ADIPOQ	2	1.41421
BP	GO:0045747	positive regulation of Notch signaling pathway	2/105	0.0295005	0.099066	0.0681561	YAP1/TP63	2	1.41421
BP	GO:0046460	neutral lipid biosynthetic process	2/105	0.0295005	0.099066	0.0681561	LPIN1/SREBF1	2	0
BP	GO:0046463	acylglycerol biosynthetic process	2/105	0.0295005	0.099066	0.0681561	LPIN1/SREBF1	2	0
BP	GO:1901985	positive regulation of protein acetylation	2/105	0.0295005	0.099066	0.0681561	IL1B/PRKAA2	2	0
BP	GO:1903426	regulation of reactive oxygen species biosynthetic process	2/105	0.0295005	0.099066	0.0681561	TLR4/PPARA	2	1.41421
BP	GO:0002702	positive regulation of production of molecular mediator of immune response	3/105	0.0297033	0.0995319	0.0684767	TLR4/IL1B/IL6	3	1.73205
BP	GO:0016051	carbohydrate biosynthetic process	4/105	0.0297394	0.0995319	0.0684767	SLC39A14/PPARA/ADIPOQ/G6PD	4	1
BP	GO:1901215	negative regulation of neuron death	4/105	0.0297394	0.0995319	0.0684767	HMOX1/LGMN/SLC7A11/PPARA	4	2
CC	GO:0031932	TORC2 complex	3/106	1.7964e-05	0.00306311	0.00266752	MAPKAP1/PRR5/RICTOR	3	1.73205
CC	GO:0038201	TOR complex	3/106	2.46033e-05	0.00306311	0.00266752	MAPKAP1/PRR5/RICTOR	3	1.73205
CC	GO:0045177	apical part of cell	10/106	0.000101452	0.00842052	0.00733303	DUOX1/DUOX2/MTDH/SLC39A14/SLC11A2/LGMN/SLC7A11/TF/AQP8/PROM2	10	1.26491
CC	GO:0005811	lipid droplet	5/106	0.00021103	0.0117549	0.0102368	HILPDA/ACSL3/PLIN2/AIFM2/SMPD1	5	1.34164
CC	GO:0031968	organelle outer membrane	7/106	0.000268878	0.0117549	0.0102368	HMOX1/LPIN1/SLC11A2/PTGS2/CISD2/ACSL3/AIFM2	7	2.64575
CC	GO:0019867	outer membrane	7/106	0.000283252	0.0117549	0.0102368	HMOX1/LPIN1/SLC11A2/PTGS2/CISD2/ACSL3/AIFM2	7	2.64575
CC	GO:0000407	phagophore assembly site	3/106	0.000746093	0.0265396	0.023112	ATG5/ATG7/ATG13	3	-0.57735
CC	GO:0005741	mitochondrial outer membrane	6/106	0.000872969	0.0271712	0.0236621	HMOX1/LPIN1/SLC11A2/CISD2/ACSL3/AIFM2	6	2.44949
CC	GO:0044754	autolysosome	2/106	0.00154454	0.0427323	0.0372135	NCOA4/FTL	2	1.41421
CC	GO:0043020	NADPH oxidase complex	2/106	0.00252859	0.0629619	0.0548305	DUOX1/DUOX2	2	1.41421
CC	GO:0005776	autophagosome	4/106	0.0032124	0.0657906	0.0572939	ATG5/NCOA4/FTL/CHMP6	4	1
CC	GO:0016324	apical plasma membrane	7/106	0.00332921	0.0657906	0.0572939	DUOX1/DUOX2/MTDH/SLC39A14/SLC11A2/TF/PROM2	7	1.13389
CC	GO:0045178	basal part of cell	6/106	0.00343894	0.0657906	0.0572939	SLC39A14/SLC11A2/CA9/TF/SLC1A5/PROM2	6	0
CC	GO:0005767	secondary lysosome	2/106	0.00373922	0.0657906	0.0572939	NCOA4/FTL	2	1.41421
CC	GO:1990204	oxidoreductase complex	4/106	0.00411145	0.0657906	0.0572939	DUOX1/DUOX2/DLD/RRM2	4	0
CC	GO:0005770	late endosome	6/106	0.00440164	0.0657906	0.0572939	SLC39A14/SLC11A2/LGMN/NEDD4L/TF/CHMP6	6	0.816497
CC	GO:0005635	nuclear envelope	8/106	0.00449173	0.0657906	0.0572939	LPIN1/MTDH/INTS2/PTGS2/POM121L12/TOR2A/CHMP6/SREBF1	8	0
CC	GO:0005788	endoplasmic reticulum lumen	6/106	0.00690536	0.0902055	0.0785556	IL6/PTGS2/HSPA5/CP/TF/TOR2A	6	0.816497
CC	GO:0005777	peroxisome	4/106	0.00724542	0.0902055	0.0785556	ACSL3/PEX3/IDH2/NOS2	4	-1
CC	GO:0042579	microbody	4/106	0.00724542	0.0902055	0.0785556	ACSL3/PEX3/IDH2/NOS2	4	-1
CC	GO:0045121	membrane raft	6/106	0.0086079	0.0937555	0.0816471	HMOX1/TGFBR1/PTGS2/CDH1/FURIN/PROM2	6	1.63299
CC	GO:0031528	microvillus membrane	2/106	0.0086572	0.0937555	0.0816471	CA9/PROM2	2	0
CC	GO:0098857	membrane microdomain	6/106	0.0087312	0.0937555	0.0816471	HMOX1/TGFBR1/PTGS2/CDH1/FURIN/PROM2	6	1.63299
CC	GO:0010494	cytoplasmic stress granule	3/106	0.00903667	0.0937555	0.0816471	ELAVL1/PRKAA2/CIRBP	3	-0.57735
CC	GO:0036019	endolysosome	2/106	0.00999856	0.095798	0.0834258	LGMN/SMPD1	2	0
CC	GO:0005901	caveola	3/106	0.010003	0.095798	0.0834258	HMOX1/PTGS2/CDH1	3	1.73205
MF	GO:0016701	oxidoreductase activity, acting on single donors with incorporation of molecular oxygen	5/105	2.66013e-07	5.21097e-05	4.40838e-05	ALOX12B/IDO1/PTGS2/PIR/MIOX	5	1.34164
MF	GO:0008199	ferric iron binding	4/105	3.19692e-07	5.21097e-05	4.40838e-05	FTL/TF/MIOX/RRM2	4	-1
MF	GO:0016651	oxidoreductase activity, acting on NAD(P)H	7/105	6.97082e-07	7.57495e-05	6.40826e-05	DUOX1/DUOX2/NQO1/AIFM2/MIOX/CYB5R1/AKR1C1	7	1.13389
MF	GO:0016702	oxidoreductase activity, acting on single donors with incorporation of molecular oxygen, incorporation of two atoms of oxygen	4/105	9.72284e-06	0.000792412	0.000670364	ALOX12B/IDO1/PTGS2/PIR	4	2
MF	GO:0020037	heme binding	7/105	1.47748e-05	0.000963318	0.000814948	DUOX1/DUOX2/HMOX1/IDO1/PTGS2/CYP4F8/NOS2	7	1.13389
MF	GO:0046906	tetrapyrrole binding	7/105	2.31775e-05	0.00125931	0.00106535	DUOX1/DUOX2/HMOX1/IDO1/PTGS2/CYP4F8/NOS2	7	1.13389
MF	GO:0016705	oxidoreductase activity, acting on paired donors, with incorporation or reduction of molecular oxygen	7/105	6.95051e-05	0.00323695	0.0027384	HMOX1/PTGS2/CYP4F8/FADS2/KDM5C/AKR1C1/NOS2	7	-0.377964
MF	GO:0016209	antioxidant activity	5/105	0.000125233	0.00510325	0.00431725	DUOX1/DUOX2/PTGS2/NQO1/GSTZ1	5	1.34164
MF	GO:0051213	dioxygenase activity	5/105	0.000191399	0.00674219	0.00570376	ALOX12B/IDO1/PTGS2/PIR/KDM5C	5	1.34164
MF	GO:0004601	peroxidase activity	4/105	0.000219133	0.00674219	0.00570376	DUOX1/DUOX2/PTGS2/GSTZ1	4	1
MF	GO:0005506	iron ion binding	6/105	0.000227497	0.00674219	0.00570376	ALOX12B/FTL/TF/MIOX/CYP4F8/RRM2	6	-0.816497
MF	GO:0016684	oxidoreductase activity, acting on peroxide as acceptor	4/105	0.000292146	0.00772895	0.00653854	DUOX1/DUOX2/PTGS2/GSTZ1	4	1
MF	GO:0004497	monooxygenase activity	5/105	0.00030821	0.00772895	0.00653854	HMOX1/MIOX/CYP4F8/AKR1C1/NOS2	5	-0.447214
MF	GO:0051087	chaperone binding	5/105	0.000352013	0.00819688	0.0069344	DNAJB6/HSPA5/CP/TIMM9/CDC25A	5	0.447214
MF	GO:0016836	hydro-lyase activity	4/105	0.000488044	0.0106068	0.00897316	IREB2/ACO1/CA9/ENO3	4	1
MF	GO:0051536	iron-sulfur cluster binding	4/105	0.000581096	0.0111434	0.00942707	IREB2/ACO1/CISD2/CISD3	4	1
MF	GO:0051540	metal cluster binding	4/105	0.000581096	0.0111434	0.00942707	IREB2/ACO1/CISD2/CISD3	4	1
MF	GO:0016835	carbon-oxygen lyase activity	4/105	0.00108109	0.0195798	0.0165641	IREB2/ACO1/CA9/ENO3	4	1
MF	GO:0005381	iron ion transmembrane transporter activity	2/105	0.0014073	0.0201179	0.0170194	SLC39A14/SLC11A2	2	1.41421
MF	GO:0005384	manganese ion transmembrane transporter activity	2/105	0.0014073	0.0201179	0.0170194	SLC39A14/SLC11A2	2	1.41421
MF	GO:0016175	superoxide-generating NAD(P)H oxidase activity	2/105	0.0014073	0.0201179	0.0170194	DUOX1/DUOX2	2	1.41421
MF	GO:0016653	oxidoreductase activity, acting on NAD(P)H, heme protein as acceptor	2/105	0.0014073	0.0201179	0.0170194	NQO1/CYB5R1	2	0
MF	GO:0050660	flavin adenine dinucleotide binding	4/105	0.00141936	0.0201179	0.0170194	AIFM2/CYB5R1/DLD/NOS2	4	-1
MF	GO:0097371	MDM2/MDM4 family protein binding	2/105	0.00171364	0.0232769	0.0196918	TP63/PPARA	2	1.41421
MF	GO:0044183	protein folding chaperone	3/105	0.00188499	0.0245803	0.0207944	DNAJB6/HSPB1/HSPA5	3	1.73205
MF	GO:0050664	oxidoreductase activity, acting on NAD(P)H, oxygen as acceptor	2/105	0.00322317	0.0399783	0.0338209	DUOX1/DUOX2	2	1.41421
MF	GO:0001221	transcription coregulator binding	4/105	0.00339986	0.0399783	0.0338209	NFE2L2/TFAM/PPARA/SREBF1	4	1
MF	GO:0050661	NADP binding	3/105	0.00343372	0.0399783	0.0338209	DUOX1/G6PD/NOS2	3	-0.57735
MF	GO:0015172	acidic amino acid transmembrane transporter activity	2/105	0.00366995	0.0412553	0.0349012	SLC7A11/SLC1A5	2	0
MF	GO:0061629	RNA polymerase II-specific DNA-binding transcription factor binding	7/105	0.00379731	0.0412641	0.0349086	KEAP1/MTDH/HSPB1/NFE2L2/RB1/PPARA/TRIB2	7	2.64575
MF	GO:0005132	type I interferon receptor binding	2/105	0.00414386	0.0429798	0.0363601	IFNA2/IFNA8	2	1.41421
MF	GO:0016655	oxidoreductase activity, acting on NAD(P)H, quinone or similar compound as acceptor	3/105	0.00421888	0.0429798	0.0363601	NQO1/AIFM2/AKR1C1	3	1.73205
MF	GO:0016829	lyase activity	5/105	0.00520394	0.0514086	0.0434907	IREB2/ALOX12B/ACO1/CA9/ENO3	5	1.34164
MF	GO:0140297	DNA-binding transcription factor binding	8/105	0.00547347	0.0524809	0.0443978	KEAP1/MTDH/YAP1/HSPB1/NFE2L2/RB1/PPARA/TRIB2	8	2.82843
MF	GO:0016616	oxidoreductase activity, acting on the CH-OH group of donors, NAD or NADP as acceptor	4/105	0.00620718	0.0578155	0.0489107	G6PD/MIOX/AKR1C1/IDH2	4	-1
MF	GO:0051537	2 iron, 2 sulfur cluster binding	2/105	0.00819411	0.0742023	0.0627736	CISD2/CISD3	2	0
MF	GO:0016614	oxidoreductase activity, acting on CH-OH group of donors	4/105	0.00846971	0.074625	0.0631313	G6PD/MIOX/AKR1C1/IDH2	4	-1
MF	GO:0008198	ferrous iron binding	2/105	0.00957771	0.0821667	0.0695114	FTL/TF	2	0
MF	GO:0005125	cytokine activity	5/105	0.0111728	0.0933929	0.0790085	IL1B/IL6/IFNA2/ADIPOQ/IFNA8	5	2.23607
