# Supplementary material for: Uncovering ferroptosis in Parkinson’s disease via bioinformatics and machine learning, and reversed deducing potential therapeutic natural products
Source: Front Genet. 2023 Jul 6;14:1231707. doi: 10.3389/fgene.2023.1231707 (PMC10358855; doi:10.3389/fgene.2023.1231707)
Supplement: Supplementary file 2 [file Table3.XLSX]

## Sheet: Sheet1
Supplementary file
Table S3. KEGG pathway enrichment analysis of PDFerDEGs logFC
Items	ID	Description	GeneRatio	pvalue	p.adjust	qvalue	geneID	Count	zscore
KEGG	hsa04216	Ferroptosis	11/80	9.80556e-14	1.95131e-11	1.48632e-11	HMOX1/ATG5/NCOA4/SLC39A14/SLC11A2/SLC7A11/ACSL3/FTL/CP/TF/ATG7	11	2.11058
KEGG	hsa04936	Alcoholic liver disease	10/80	1.07545e-06	0.000107007	8.15076e-05	LPIN1/TLR4/IL1B/IL6/IFNA2/PPARA/ADIPOQ/PRKAA2/IFNA8/SREBF1	10	1.89737
KEGG	hsa04066	HIF-1 signaling pathway	6/80	0.000665321	0.0300748	0.0229081	HMOX1/TLR4/IL6/TF/NOS2/ENO3	6	0
KEGG	hsa03320	PPAR signaling pathway	5/80	0.000804276	0.0300748	0.0229081	ACSL3/PLIN2/PPARA/ADIPOQ/FADS2	5	1.34164
KEGG	hsa04217	Necroptosis	7/80	0.000898564	0.0300748	0.0229081	TLR4/IL1B/IFNA2/FTL/SMPD1/IFNA8/CHMP6	7	1.13389
KEGG	hsa05140	Leishmaniasis	5/80	0.000906779	0.0300748	0.0229081	TLR4/IL1B/PTGS2/PTPN6/NOS2	5	0.447214
KEGG	hsa05417	Lipid and atherosclerosis	8/80	0.00115504	0.0308529	0.0235008	TLR4/IL1B/IL6/IFNA2/MIB1/NFE2L2/HSPA5/IFNA8	8	2.82843
KEGG	hsa05225	Hepatocellular carcinoma	7/80	0.00124032	0.0308529	0.0235008	KEAP1/HMOX1/TGFBR1/NFE2L2/RB1/NQO1/FZD7	7	2.64575
KEGG	hsa05418	Fluid shear stress and atherosclerosis	6/80	0.00233922	0.0455535	0.0346983	KEAP1/HMOX1/IL1B/NFE2L2/NQO1/PRKAA2	6	1.63299
KEGG	hsa04978	Mineral absorption	4/80	0.00275	0.0455535	0.0346983	HMOX1/SLC11A2/FTL/TF	4	1
KEGG	hsa00020	Citrate cycle (TCA cycle)	3/80	0.00304043	0.0455535	0.0346983	ACO1/DLD/IDH2	3	-0.57735
KEGG	hsa05142	Chagas disease	5/80	0.003161	0.0455535	0.0346983	TGFBR1/TLR4/IL1B/IL6/NOS2	5	1.34164
KEGG	hsa05146	Amoebiasis	5/80	0.003161	0.0455535	0.0346983	TLR4/IL1B/IL6/HSPB1/NOS2	5	1.34164
KEGG	hsa04623	Cytosolic DNA-sensing pathway	4/80	0.00328567	0.0455535	0.0346983	IL1B/IL6/IFNA2/IFNA8	4	2
KEGG	hsa04620	Toll-like receptor signaling pathway	5/80	0.00343752	0.0455535	0.0346983	TLR4/IL1B/IL6/IFNA2/IFNA8	5	2.23607
KEGG	hsa04136	Autophagy - other	3/80	0.0036626	0.0455535	0.0346983	ATG5/ATG7/ATG13	3	-0.57735
KEGG	hsa04932	Non-alcoholic fatty liver disease	6/80	0.00402075	0.0458746	0.0349429	IL1B/IL6/PPARA/ADIPOQ/PRKAA2/SREBF1	6	0.816497
KEGG	hsa04150	mTOR signaling pathway	6/80	0.00414947	0.0458746	0.0349429	LPIN1/FZD7/MAPKAP1/PRR5/RICTOR/PRKAA2	6	1.63299
KEGG	hsa04920	Adipocytokine signaling pathway	4/80	0.00456222	0.0472571	0.0359959	ACSL3/PPARA/ADIPOQ/PRKAA2	4	1
KEGG	hsa05230	Central carbon metabolism in cancer	4/80	0.00480321	0.0472571	0.0359959	G6PD/SLC1A5/SIRT3/IDH2	4	-2
KEGG	hsa05161	Hepatitis B	6/80	0.00498694	0.0472571	0.0359959	TGFBR1/TLR4/IL6/IFNA2/RB1/IFNA8	6	2.44949
KEGG	hsa01200	Carbon metabolism	5/80	0.00527807	0.0477425	0.0363656	ACO1/G6PD/DLD/IDH2/ENO3	5	-1.34164
KEGG	hsa05143	African trypanosomiasis	3/80	0.00553982	0.0479315	0.0365096	IL1B/IL6/IDO1	3	1.73205
KEGG	hsa05133	Pertussis	4/80	0.00643065	0.0533208	0.0406146	TLR4/IL1B/IL6/NOS2	4	1
KEGG	hsa05152	Tuberculosis	6/80	0.00824744	0.0642061	0.048906	TLR4/IL1B/IL6/IFNA2/IFNA8/NOS2	6	1.63299
KEGG	hsa04146	Peroxisome	4/80	0.00838873	0.0642061	0.048906	ACSL3/PEX3/IDH2/NOS2	4	-1
KEGG	hsa04621	NOD-like receptor signaling pathway	6/80	0.00914199	0.0673798	0.0513234	ATG5/TLR4/IL1B/IL6/IFNA2/IFNA8	6	2.44949
KEGG	hsa04211	Longevity regulating pathway	4/80	0.0111243	0.0765123	0.0582796	ATG5/ADIPOQ/ATG13/PRKAA2	4	0
KEGG	hsa04371	Apelin signaling pathway	5/80	0.0115345	0.0765123	0.0582796	TGFBR1/CDH1/TFAM/PRKAA2/NOS2	5	0.447214
KEGG	hsa05162	Measles	5/80	0.0115345	0.0765123	0.0582796	TLR4/IL1B/IL6/IFNA2/IFNA8	5	2.23607
KEGG	hsa05144	Malaria	3/80	0.0127607	0.0819155	0.0623953	TLR4/IL1B/IL6	3	1.73205
KEGG	hsa04657	IL-17 signaling pathway	4/80	0.0133944	0.0832965	0.0634472	ELAVL1/IL1B/IL6/PTGS2	4	2
KEGG	hsa01210	2-Oxocarboxylic acid metabolism	2/80	0.0145561	0.0877775	0.0668604	ACO1/IDH2	2	0
