# Supplementary material for: Uncovering ferroptosis in Parkinson’s disease via bioinformatics and machine learning, and reversed deducing potential therapeutic natural products
Source: Front Genet. 2023 Jul 6;14:1231707. doi: 10.3389/fgene.2023.1231707 (PMC10358855; doi:10.3389/fgene.2023.1231707)
Supplement: Supplementary file 3 [file Table6.xlsx]

## Sheet: Sheet1
Supplementary file
Table S6. Overlapping genes between LASSO and SVM-RFE
No.	Gene	No.	Gene
1	DUOX2	16	PTGS2
2	G6PD	17	AKR1C1
3	ATG7	18	ACSL3
4	TLR4	19	AIFM2
5	DNAJB6	20	PROM2
6	IL6	21	CHMP6
7	CYP4F8	22	FZD7
8	TIMM9	23	NEDD4L
9	PEX3	24	OIP5-AS1
10	SLC11A2	25	SOX2
11	ZFAS1	26	PROK2
12	DLD	27	ENO3
13	CIRBP	28	ADIPOQ
14	FADS2	29	RICTOR
15	PTPN6
