# Supplementary material for: Uncovering ferroptosis in Parkinson’s disease via bioinformatics and machine learning, and reversed deducing potential therapeutic natural products
Source: Front Genet. 2023 Jul 6;14:1231707. doi: 10.3389/fgene.2023.1231707 (PMC10358855; doi:10.3389/fgene.2023.1231707)
Supplement: Supplementary file 4 [file Table4.XLSX]

## Sheet: Sheet1
Supplementary file
Table S4. Predicted genes by LASSO regression
No.	Gene	No.	Gene
1	DUOX1	17	PTGS2
2	DUOX2	18	AKR1C1
3	G6PD	19	ACSL3
4	ATG7	20	CA9
5	TLR4	21	AIFM2
6	DNAJB6	22	PROM2
7	IL6	23	CHMP6
8	CYP4F8	24	FZD7
9	TIMM9	25	NEDD4L
10	PEX3	26	OIP5-AS1
11	SLC11A2	27	SOX2
12	ZFAS1	28	PROK2
13	DLD	29	ENO3
14	CIRBP	30	ADIPOQ
15	FADS2	31	RICTOR
16	PTPN6
