# Supplementary material for: Uncovering ferroptosis in Parkinson’s disease via bioinformatics and machine learning, and reversed deducing potential therapeutic natural products
Source: Front Genet. 2023 Jul 6;14:1231707. doi: 10.3389/fgene.2023.1231707 (PMC10358855; doi:10.3389/fgene.2023.1231707)
Supplement: Supplementary file 5 [file Table1.XLSX]

## Sheet: Sheet1
Supplementary file
Table S1. 109 Differentially expressed genes (DEGs) related to PD ferroptosis
No.	Gene ID	conMean	treatMean	pvalue	Type
1	IREB2	8.97767	9.04569	0.0293847	Up
2	DUOX1	4.69674	4.95879	8.2917e-06	Up
3	DUOX2	4.09272	5.0751	8.37988e-05	Up
4	KEAP1	9.16497	9.34217	0.000835756	Up
5	HMOX1	7.80519	8.03315	0.014087	Up
6	ATG5	8.05971	8.15175	0.0415233	Up
7	NCOA4	11.0649	11.1818	0.00495412	Up
8	ALOX12B	4.25214	4.6601	0.035432	Up
9	ACO1	6.78456	6.98217	0.00292036	Up
10	PEBP1	11.7239	11.9048	0.0116211	Up
11	ELAVL1	7.69838	7.81801	0.0291442	Up
12	BAP1	7.35773	7.54903	0.0296287	Up
13	TGFBR1	7.12655	7.36738	0.0128607	Up
14	HILPDA	8.73436	8.98688	0.00758663	Up
15	LPIN1	9.12229	9.23838	0.0102956	Up
16	TLR4	6.88979	7.34669	6.20437e-05	Up
17	MTDH	10.9954	11.1108	0.0155519	Up
18	DNAJB6	9.78213	9.91326	0.000297527	Up
19	IL1B	9.9885	10.9823	0.000301302	Up
20	IL6	6.19287	6.81016	0.000252449	Up
21	BRPF1	6.99889	7.05408	0.042178	Up
22	INTS2	6.44037	6.6539	0.0268225	Up
23	MLLT1	9.03925	9.16157	0.00835508	Up
24	SLC39A14	7.33821	7.62736	0.0250819	Up
25	SLC11A2	7.97885	8.2686	3.22211e-06	Up
26	LGMN	6.25546	6.47937	0.00919244	Up
27	IFNA2	3.7652	4.07596	0.00338501	Up
28	IDO1	7.75925	8.4161	0.0192279	Up
29	SLC7A11	9.46632	9.7385	0.0259396	Up
30	YAP1	6.39637	6.54323	0.015141	Up
31	MIB1	7.87218	7.98363	0.00564657	Up
32	PTGS2	5.54698	6.42428	1.64383e-07	Up
33	HSPB1	9.73061	10.2495	0.000197936	Up
34	NFE2L2	6.26693	6.40956	0.000195406	Up
35	RB1	9.31871	9.45574	0.00216086	Up
36	NQO1	6.12076	6.25358	0.0135847	Up
37	HSPA5	10.0216	10.1694	0.00443058	Up
38	TP63	4.44438	4.57876	0.0171531	Up
39	CISD2	8.39784	8.66124	0.00230653	Up
40	ACSL3	8.848	8.93894	0.00461506	Up
41	CA9	4.25244	4.56537	0.000154644	Up
42	PLIN2	6.53307	6.57757	0.0462945	Up
43	AIFM2	6.19682	6.50739	4.84368e-06	Up
44	PIR	8.02438	8.32299	0.0173048	Up
45	FTL	12.763	12.8208	0.0250757	Up
46	FZD7	5.18828	5.47035	0.00016724	Up
47	CDH1	5.58343	5.85718	0.0499815	Up
48	NEDD4L	6.01159	6.19883	0.000939211	Up
49	BRD2	9.4677	9.54234	0.0380706	Up
50	CP	6.30227	6.68034	0.000518655	Up
51	ARF6	8.50165	8.64877	0.000886085	Up
52	TFAM	8.56779	8.69964	0.0492254	Up
53	PPARA	6.20365	6.41123	4.83405e-05	Up
54	OIP5-AS1	8.87514	9.06368	0.00416622	Up
55	SOX2	6.37245	6.52076	0.000115671	Up
56	TRIB2	7.7561	8.0565	0.000482208	Up
57	ADIPOQ	4.29057	4.50219	0.0386794	Up
58	FURIN	7.06935	7.5161	0.00661722	Up
59	MAPKAP1	7.05433	7.25888	0.00132536	Up
60	PRR5	6.49932	6.64583	0.0176136	Up
61	RICTOR	9.49862	9.55789	0.0298727	Up
62	G6PD	6.30309	6.16802	0.0207903	Down
63	TF	8.2014	7.94144	0.00259663	Down
64	SLC1A5	7.81518	7.60958	0.021152	Down
65	ATG7	7.46949	7.33688	0.000333021	Down
66	ATG13	7.62553	7.35815	4.6948e-06	Down
67	PRKAA2	5.16783	5.09557	0.0173054	Down
68	MIOX	4.88276	4.57106	0.018405	Down
69	CD82	9.62853	9.32284	0.003836	Down
70	CYB5R1	8.90982	8.81652	0.0272736	Down
71	AQP8	4.72675	4.48582	0.0348671	Down
72	CYP4F8	5.53462	5.09309	0.00177327	Down
73	POM121L12	5.73038	5.54377	0.0441969	Down
74	CDCA3	5.28707	5.15307	0.00936863	Down
75	TIMM9	10.4424	10.324	0.0238407	Down
76	PEX3	7.35635	7.28948	0.00531738	Down
77	ZFAS1	12.5955	12.4244	0.000505921	Down
78	SIRT3	7.48577	7.26777	0.00148343	Down
79	HDDC3	8.76982	8.64894	0.0123974	Down
80	DLD	8.17312	8.09526	0.00729742	Down
81	SMPD1	7.51479	7.27662	0.000760676	Down
82	MYCN	5.13887	4.97041	0.0415233	Down
83	IFNA8	3.63821	3.53658	0.011839	Down
84	MICU1	7.09286	6.85037	0.0065523	Down
85	TOR2A	7.91478	7.74944	0.0421785	Down
86	GSTZ1	6.0524	5.79957	0.0051075	Down
87	CIRBP	8.94271	8.78101	1.72391e-05	Down
88	FADS2	8.10334	7.73704	1.6739e-05	Down
89	PTPN6	8.99044	8.87322	0.00701815	Down
90	KDM5C	7.6741	7.46692	1.88237e-05	Down
91	MEG3	6.70221	6.41609	0.00345655	Down
92	AKR1C1	6.63384	6.62527	0.0138336	Down
93	FANCD2	5.90251	5.71106	0.0303676	Down
94	PROM2	5.30848	5.10315	0.000132072	Down
95	CHMP6	7.3497	7.16881	9.59119e-05	Down
96	RRM2	5.23549	5.00373	0.00285894	Down
97	SREBF1	8.47438	8.4127	0.0177695	Down
98	PANX2	5.4304	5.34308	0.0499815	Down
99	ABHD12	7.72257	7.51525	0.00135566	Down
100	IDH2	8.71119	8.54921	0.00461517	Down
101	NOS2	4.56314	4.36743	0.0470144	Down
102	NUPR1	7.2354	7.20669	0.0462963	Down
103	MPC1	9.40025	9.30251	0.042178	Down
104	PROK2	5.77859	5.03955	0.00110423	Down
105	CDC25A	5.0975	4.98183	0.00553502	Down
106	ENO3	7.49288	7.02487	9.79408e-06	Down
107	CISD3	9.29712	9.14546	0.0129787	Down
108	MS4A15	4.60642	4.42429	0.00416622	Down
109	RARRES2	6.40822	6.20663	0.00408133	Down
