# Supplementary material for: Uncovering ferroptosis in Parkinson’s disease via bioinformatics and machine learning, and reversed deducing potential therapeutic natural products
Source: Front Genet. 2023 Jul 6;14:1231707. doi: 10.3389/fgene.2023.1231707 (PMC10358855; doi:10.3389/fgene.2023.1231707)
Supplement: Supplementary file 6 [file Table5.XLSX]

## Sheet: Sheet1
Supplementary file
Table S5. Predicted genes by SVM-RFE
No.	FeatureGene	FeatureID	AvgRank
1	AKR1C1	65	7.6
2	CYP4F8	33	9.5
3	PROK2	98	14
4	TLR4	22	15.2
5	ACSL3	72	15.5
6	PEBP1	15	16.5
7	PTPN6	58	16.7
8	MPC1	96	19.4
9	KEAP1	7	20.5
10	OIP5-AS1	95	20.5
11	ADIPOQ	102	20.5
12	DUOX2	3	22.2
13	CDC25A	99	22.8
14	YAP1	56	23.7
15	FADS2	57	25
16	CIRBP	55	25.7
17	DNAJB6	25	26.7
18	HDDC3	43	28.1
19	SREBF1	81	28.4
20	NEDD4L	84	28.5
21	IL6	29	29.4
22	HMOX1	8	34.2
23	FANCD2	68	34.2
24	ABHD12	89	34.8
25	ARF6	88	35.4
26	SOX2	97	35.9
27	G6PD	4	37.1
28	IDH2	91	37.1
29	SLC11A2	40	38.4
30	ATG5	9	38.9
31	TFAM	90	39.9
32	SMPD1	46	40.4
33	DLD	44	42
34	HSPB1	63	42.6
35	MLLT1	34	44.5
36	AIFM2	75	44.6
37	RRM2	80	44.9
38	NQO1	67	45
39	ZFAS1	41	45.1
40	GSTZ1	53	45.6
41	ATG13	14	46
42	PEX3	38	46.7
43	FZD7	82	47.5
44	SLC1A5	6	49.1
45	FTL	79	49.7
46	MAPKAP1	106	49.8
47	IFNA8	49	50.1
48	MICU1	50	50.3
49	HILPDA	20	50.6
50	CHMP6	77	51.8
51	BRPF1	31	52.7
52	TIMM9	37	53.3
53	RARRES2	109	53.8
54	SLC7A11	54	53.9
55	ATG7	10	54.9
56	MTDH	24	56.5
57	CD82	26	58.9
58	RICTOR	108	59.1
59	INTS2	32	59.9
60	ENO3	100	60.1
61	SLC39A14	39	60.4
62	ACO1	13	60.5
63	TRIB2	101	61.5
64	IL1B	27	62.4
65	IREB2	1	62.9
66	PPARA	92	63.6
67	MEG3	61	64.9
68	TOR2A	51	65
69	CISD2	71	65.5
70	TF	5	66
71	ALOX12B	12	66.6
72	BRD2	85	66.6
73	BAP1	18	68.1
74	IFNA2	48	68.5
75	MIB1	59	69.2
76	LGMN	45	70.4
77	PTGS2	62	70.4
78	CP	87	70.5
79	MIOX	23	72.9
80	NUPR1	94	73.8
81	POM121L12	35	75.7
82	FURIN	105	77.1
83	KDM5C	60	77.2
84	PRKAA2	16	77.4
85	PROM2	76	78.3
86	MS4A15	104	78.8
87	CISD3	103	79.1
88	SIRT3	42	79.2
89	HSPA5	69	79.2
90	NFE2L2	64	80.8
91	CDH1	83	82.3
92	CYB5R1	28	82.4
93	NOS2	93	82.5
94	CDCA3	36	83.5
95	MYCN	47	83.5
96	NCOA4	11	83.8
97	PANX2	86	84
98	PIR	78	84.2
99	LPIN1	21	84.3
100	ELAVL1	17	85.5
101	PLIN2	74	86.9
102	PRR5	107	87
103	IDO1	52	87.1
104	TP63	70	87.1
105	AQP8	30	87.4
