# Supplementary material for: Uncovering ferroptosis in Parkinson’s disease via bioinformatics and machine learning, and reversed deducing potential therapeutic natural products
Source: Front Genet. 2023 Jul 6;14:1231707. doi: 10.3389/fgene.2023.1231707 (PMC10358855; doi:10.3389/fgene.2023.1231707)
Supplement: Supplementary file 7 [file Table7.xlsx]

## Sheet: Sheet1
Supplementary file
Table S7. Correspondence between overlapping genes and active ingredients
No.	Gene	Ingredient ID	Ingredient Name
1	G6PD	HBIN040403	polydatin
		HBIN045469	tangeretin
		HBIN001987	17alpha-estradiol
		HBIN001991	17-beta-estradiol
		HBIN002455	1- coffee acid
		HBIN009457	3-phenyl-2-propen-1-ol
		HBIN009458	3-phenyl-2-propenal
		HBIN014399	acetic acid
		HBIN015105	aldosterone
		HBIN015727	α-tocopherol
		HBIN015771	al-stonic acids A
		HBIN015790	alumen
		HBIN016005	androgen
		HBIN016571	arachidonate
		HBIN016572	arachidonic acid
		HBIN018545	Birch acid
		HBIN019297	Caffeic
		HBIN020270	Chelerythrine
		HBIN020653	cinnamaldehyde
		HBIN020678	Cinnamyl alcohol
		HBIN021766	Crude fiber
		HBIN024817	(E)-Cinnamaldehyde
		HBIN024820	(E)-Cinnamyl alcohol
		HBIN024957	(E)-isoeugenol
		HBIN025346	(-)-epigallocatechin-3-gallate
		HBIN026067	eugenol
		HBIN026068	eugenol 4-Allyl-2-methoxyphenol
		HBIN026460	ferrum
		HBIN026464	Ferulic
		HBIN027061	galloyl-l-epigallocatechol
		HBIN027389	Gaultheriaoel
		HBIN028102	glycerin
		HBIN029658	hydrargyrum
		HBIN031581	juglone
		HBIN041721	quercitin
		HBIN035270	Methyl hydroxybenzoate
		HBIN040613	potassium
		HBIN040614	Potassium chloride
		HBIN040827	Propanoic acid
		HBIN042115	Resveratrol-3- O-B-D- glucopyranoside
		HBIN042116	resveratrol- 3-O-β-D-glucoside
		HBIN042853	salicylic acid,methyl ester
		HBIN043798	sesamin
		HBIN045031	Styrone
		HBIN046505	tocophero
		HBIN046506	tocopherol
		HBIN046512	toddaline
		HBIN046726	trans-caffeic acid
		HBIN046759	Trans-ferulic acid
		HBIN046771	trans- Isoeugenol
		HBIN046831	trans-resveratrol
		HBIN048054	vitamin e(alpha)
		HBIN048058	Vitamin E β-
2	DUOX2	HBIN000521	1-[(1R,2R,3R,4R)-2,3-dimethyl-4-(2,4,5-trimethoxyphenyl)cyclobutyl]-2,4,5-trimethoxybenzene
		HBIN005945	2-methyl-1,4-naphthoquinone
		HBIN014429	acetovanillone
		HBIN015105	aldosterone
		HBIN015179	alkannin
		HBIN015180	(?)-alkannin
		HBIN016505	Apocynin
		HBIN022632	Dandelion game ethyl alcohol
		HBIN025288	(-)epicatechin
		HBIN031581	juglone
		HBIN032754	lauric acid
		HBIN033170	lignoceric acid
		HBIN033578	lovastatin
		HBIN041721	quercitin
		HBIN039614	phosphatidic acid
		HBIN041495	quercetin
		HBIN042111	resveratrol
		HBIN042901	salvianolic acid b
		HBIN043899	shikonin
		HBIN046831	trans-resveratrol
		HBIN047613	ursolic acid
3	ATG7	HBIN027733	ginsenoside Rb3
		HBREF001143	curcumin
		HBREF001272	rottlerin
		HBIN007325	3,4-benzopyrene
		HBIN020984	citric acid
		HBIN022632	Dandelion game ethyl alcohol
		HBIN028102	glycerin
		HBIN041980	realgar
4	TLR4	HBIN042111	resveratrol
		HBIN037324	nordihydroguaiareticacid
		HBIN038054	oleuropein
		HBIN043899	shikonin
		HBIN044918	stigmasterol
		HBIN039998	Pinocembrin
		HBIN020653	cinnamaldehyde
		HBIN024134	dioscin
		HBIN027407	gedunin
		HBIN026506	fisetin
		HBIN021985	curcumin
		HBIN045592	tauroursodeoxycholic acid
		HBIN045705	taxol
		HBIN041253	puerarin
		HBIN041294	punicalagin
		HBIN042787	saikosaponin a
		HBIN042901	salvianolic acid b
		HBIN006119	2n-hexadecanoic acid
		HBIN009458	3-phenyl-2-propenal
		HBIN010721	4-methylsulfinyl butyl isothiocyanate
		HBIN010825	4-pregnene-17α,20β,21-triol-3,11-dione
		HBIN014685	adeninenucleoside
		HBIN015856	amino acids
		HBIN016905	arsenic
		HBIN016908	arsenicum
		HBIN017246	astramembrannin i
		HBIN017892	berberime
		HBIN018100	βetaine
		HBIN018131	β- glucose
		HBIN020174	cetylic acid
		HBIN020801	cis-9-octadecenoic acid
		HBIN020903	cis-oleic acid
		HBIN021986	curcumine
		HBIN022632	Dandelion game ethyl alcohol
		HBIN023530	D-glucose
		HBIN024325	d-mannitol
		HBIN024817	(E)-Cinnamaldehyde
		HBIN025346	(-)-epigallocatechin-3-gallate
		HBIN025347	epigallocatechin 3-gallate
		HBIN025348	epigallocatechin 3-gallate(egcg)
		HBIN026067	eugenol
		HBIN026068	eugenol 4-Allyl-2-methoxyphenol
		HBIN026385	farnesol
		HBIN026399	fat
		HBIN027040	Gallic catechin
		HBIN027061	galloyl-l-epigallocatechol
		HBIN028041	glucoside
		HBIN028061	glutathion
		HBIN028102	glycerin
		HBIN029280	Hexadecanoic acid(palmitic acid)
		HBIN029341	hexitol
		HBIN029342	hexose
		HBIN032753	Lauric
		HBIN033911	lycine
		HBIN034423	mannose-b
		HBIN041721	quercitin
		HBIN036157	Myristic
		HBIN038035	oleinic acid
		HBIN038043	oleovitamin a
		HBIN040255	plimary glucodide
		HBIN040827	Propanoic acid
		HBIN041254	puerarin-4'-o-d-glucoside
		HBIN045135	sulforathane
		HBIN045566	tatarine
		HBIN045822	tea polyphenols
		HBIN046831	trans-resveratrol
5	DNAJB6	HBIN001991	17-beta-estradiol
		HBIN036892	niacinamide
		HBIN048074	Vitamin PP
6	IL6	HBIN042111	resveratrol
		HBIN038388	osthole
		HBIN033751	lupeol
		HBIN020675	cinnamtannin d1
		HBIN044724	stauntoside b
		HBIN033972	lycopene
		HBIN039582	phloroglucinol
		HBIN039968	pinitol
		HBIN039998	Pinocembrin
		HBIN040266	plumbagin
		HBIN020031	celastrol
		HBIN020447	chrysin
		HBIN025012	ellipticine
		HBIN025026	Embelin
		HBIN024134	dioscin
		HBIN024193	diosmin
		HBIN026012	eucalyptol
		HBIN021985	curcumin
		HBIN044111	sinomenine
		HBIN019425	calycosin
		HBIN019558	cannabidiol
		HBIN046248	theanine
		HBIN047173	triptolide
		HBIN030377	isoacteoside
		HBIN049172	γ-tocopherol
		HBIN042900	salvianolic acid a
		HBIN047423	tylophorine
		HBIN048372	wogonin
		HBIN021260	colchicine
		HBIN047613	ursolic acid
		HBIN026524	flavanol
		HBIN029531	honokiol
		HBIN015319	aloperine
		HBIN017057	asiatic acid
		HBIN018374	betulin
		HBIN018821	brefeldin a
		HBIN018981	bufalin
		HBIN019083	Butein
		HBIN019458	cambogin
		HBIN019611	cantharidin
		HBIN025347	epigallocatechin 3-gallate
		HBIN026264	evodiamine
		HBIN041253	puerarin
		HBIN041294	punicalagin
		HBIN042199	rhein
		HBIN042854	salidroside
		HBIN000643	1,2,4-benzenetriol
		HBIN001987	17alpha-estradiol
		HBIN001991	17-beta-estradiol
		HBIN005419	2- Butenal
		HBIN005893	2-Methoxy-4-vinylphenol
		HBIN005928	2- methoxy—vinylphenol
		HBIN006119	2n-hexadecanoic acid
		HBIN006339	2- propenal
		HBIN007081	3,3',4',5,5',7-hexahydroxyflavone
		HBIN007325	3,4-benzopyrene
		HBIN007477	3-(4-hydroxy-3-methoxyphenyl)-2-oxopropylbenzoate
		HBIN010825	4-pregnene-17α,20β,21-triol-3,11-dione
		HBIN011307	5,7-dihydroxyflavone
		HBIN014000	9,12-octadecadienoic acid,(Z,Z)-
		HBIN014001	9,12-Octadecadienoic acid(Z,Z)-
		HBIN014388	acetaldehyde
		HBIN014685	adeninenucleoside
		HBIN014693	adenosine
		HBIN014742	adrenaline
		HBIN015443	alpha-catechin
		HBIN015704	alpha-terpineol
		HBIN015727	α-tocopherol
		HBIN016178	aniline
		HBIN016905	arsenic
		HBIN016908	arsenicum
		HBIN017009	arundine
		HBIN017285	atractylenolide i
		HBIN017343	aucubin
		HBIN017599	barium
		HBIN017893	berberine
		HBIN018012	beta-caryophyllene
		HBIN018131	β- glucose
		HBIN018818	brazilein
		HBIN019307	caffeine
		HBIN019514	campsiol
		HBIN019690	capsaicin
		HBIN019691	capsaicin (e)
		HBIN019918	catechin
		HBIN019947	(+ )- catechins
		HBIN020167	cetane
		HBIN020174	cetylic acid
		HBIN020656	cinnamene
		HBIN020794	Cis-9,12-octadecadienoic acid
		HBIN021250	coixan A
		HBIN021252	coixan C
		HBIN021473	corilagin
		HBIN021610	coumarin,glycoside
		HBIN021766	Crude fiber
		HBIN021986	curcumine
		HBIN022577	daidzein
		HBIN022632	Dandelion game ethyl alcohol
		HBIN023234	Demethylation Lindera base
		HBIN023458	desgalactotigonin
		HBIN023530	D-glucose
		HBIN024626	E)-2-butenal
		HBIN024936	eicosane
		HBIN025288	(-)epicatechin
		HBIN025346	(-)-epigallocatechin-3-gallate
		HBIN025348	epigallocatechin 3-gallate(egcg)
		HBIN025875	ethyl aldehyde
		HBIN026007	etradecane
		HBIN026262	evoden
		HBIN026385	farnesol
		HBIN026399	fat
		HBIN026460	ferrum
		HBIN026506	fisetin
		HBIN026686	forskolin
		HBIN027040	Gallic catechin
		HBIN027061	galloyl-l-epigallocatechol
		HBIN027103	gamma-aminobutyric acid
		HBIN028041	glucoside
		HBIN028124	glyceryl-1-monobehenate
		HBIN028190	glycyrrhizic acid
		HBIN029280	Hexadecanoic acid(palmitic acid)
		HBIN029342	hexose
		HBIN029658	hydrargyrum
		HBIN029879	hypoxanthine-9-β-D-ribofuranoside
		HBIN029880	hypoxanthinenucleoside
		HBIN031449	jasminoidin
		HBIN032452	kynurenic acid
		HBIN032674	L(+ )-arginine
		HBIN032754	lauric acid
		HBIN032770	Lauryl stearate
		HBIN032855	leinoleic acid
		HBIN033348	Linolic acid
		HBIN033360	lipoic acid
		HBIN033663	lucidol
		HBIN033803	luteolin
		HBIN034250	magnolol
		HBIN034558	matrine
		HBIN034656	melanin
		HBIN041721	quercitin
		HBIN035353	methyl palmitate
		HBIN035767	morphine
		HBIN036092	myricetin
		HBIN036458	n-cetane
		HBIN036505	n-dodecane
		HBIN036881	n-hexadecane
		HBIN036892	niacinamide
		HBIN036906	(?)-nicotine
		HBIN037160	n-nonane
		HBIN037251	nonane
		HBIN037286	(-)-noradrenaline
		HBIN037529	n-tetradecane
		HBIN037562	n-tridecane
		HBIN038302	oroxylin
		HBIN038303	oroxylin a
		HBIN038606	paeoniflorin
		HBIN038787	pantothenic acid
		HBIN038877	partheolide
		HBIN040071	piperine
		HBIN040255	plimary glucodide
		HBIN040264	plumb
		HBIN040403	polydatin
		HBIN040827	Propanoic acid
		HBIN041495	quercetin
		HBIN042115	Resveratrol-3- O-B-D- glucopyranoside
		HBIN042116	resveratrol- 3-O-β-D-glucoside
		HBIN042467	rottlerin
		HBIN042670	rutin
		HBIN042802	saikosaponin-d
		HBIN043441	scopolamine
		HBIN043763	seo-wenyujinacid B
		HBIN043829	sessilifoliamide B
		HBIN043899	shikonin
		HBIN044342	sophocarpine
		HBIN044381	Sophoramine
		HBIN044394	sophoridine
		HBIN045011	stylopine
		HBIN045028	styrene
		HBIN045137	sulfur dioxide
		HBIN045822	tea polyphenols
		HBIN046282	theophylline
		HBIN046351	threo-austrobailignan-5
		HBIN046505	tocophero
		HBIN046506	tocopherol
		HBIN046779	trans-Linoleic acid
		HBIN046831	trans-resveratrol
		HBIN047307	Tuberosine B
		HBIN047731	vanadium
		HBIN047746	Vanilloid
		HBIN048047	vitamin c
		HBIN048048	vitamin d
		HBIN048054	vitamin e(alpha)
		HBIN048058	Vitamin E β-
		HBIN048074	Vitamin PP
		HBIN048224	wedelolactone
		HBIN048448	xanthohumol i
		HBIN048883	Zerumbone
7	TIMM9	HBIN043546	se
8	PEX3	HBIN007325	3,4-benzopyrene
		HBIN015727	α-tocopherol
		HBIN041721	quercitin
		HBIN043546	se
		HBIN046505	tocophero
		HBIN046506	tocopherol
		HBIN048054	vitamin e(alpha)
		HBIN048058	Vitamin E β-
9	SLC11A2	HBIN001991	17-beta-estradiol
		HBIN007325	3,4-benzopyrene
		HBIN015727	α-tocopherol
		HBIN017043	ascorbicacid
		HBIN022632	Dandelion game ethyl alcohol
		HBIN023188	delta(9)-tetrahydrocannabinol
		HBIN026460	ferrum
		HBIN029658	hydrargyrum
		HBIN030233	inulin
		HBIN041721	quercitin
		HBIN046505	tocophero
		HBIN046506	tocopherol
		HBIN048054	vitamin e(alpha)
		HBIN048058	Vitamin E β-
10	DLD	HBIN015853	aminoacetic acid
		HBIN028061	glutathion
		HBIN028102	glycerin
		HBIN041721	quercitin
		HBIN035767	morphine
		HBIN043763	seo-wenyujinacid B
		HBIN046831	trans-resveratrol
11	CIRBP	HBIN015727	α-tocopherol
		HBIN016005	androgen
		HBIN028102	glycerin
		HBIN041721	quercitin
		HBIN046505	tocophero
		HBIN046506	tocopherol
		HBIN048054	vitamin e(alpha)
		HBIN048058	Vitamin E β-
12	FADS2	HBIN011307	5,7-dihydroxyflavone
		HBIN013978	9,12,15-Linolenic acid
		HBIN013988	9,12,15-octadecatrienoic acid,(Z,Z,Z)-
		HBIN014000	9,12-octadecadienoic acid,(Z,Z)-
		HBIN014001	9,12-Octadecadienoic acid(Z,Z)-
		HBIN020794	Cis-9,12-octadecadienoic acid
		HBIN020801	cis-9-octadecenoic acid
		HBIN020903	cis-oleic acid
		HBIN026573	flax acid
		HBIN032855	leinoleic acid
		HBIN033348	Linolic acid
		HBIN038035	oleinic acid
		HBIN046779	trans-Linoleic acid
		HBIN049096	(z,z,z)-9,12,15-octadecatrienoic acid
13	PTPN6	HBIN021473	corilagin
		HBIN039031	Pectolinarigenin
		HBIN040889	prostratin
		HBIN000521	1-[(1R,2R,3R,4R)-2,3-dimethyl-4-(2,4,5-trimethoxyphenyl)cyclobutyl]-2,4,5-trimethoxybenzene
		HBIN002425	1-butanol
		HBIN015727	α-tocopherol
		HBIN015853	aminoacetic acid
		HBIN016606	archin
		HBIN026262	evoden
		HBIN039614	phosphatidic acid
		HBIN043546	se
		HBIN045505	tanshinone i
		HBIN046505	tocophero
		HBIN046506	tocopherol
		HBIN046831	trans-resveratrol
		HBIN047613	ursolic acid
		HBIN048054	vitamin e(alpha)
		HBIN048058	Vitamin E β-
14	AKR1C1	HBIN000728	1,2-benzenedicarboxylic acid dibutyl ester
		HBIN000735	1,2-benzenediol
		HBIN001991	17-beta-estradiol
		HBIN002095	18beta-glycyrrhetinic acid
		HBIN002425	1-butanol
		HBIN003849	2',3,4,4'-tetrahydrochalcone
		HBIN004189	2,4,2',4'-tetrahydroxychalcone
		HBIN004190	2, 4, 2′, 4′-tetrahydroxychalcone
		HBIN004205	2',4',3,4,-tetrahydroxy-chalcone
		HBIN004214	2',4',4-trihydroxychalcone
		HBIN005419	2- Butenal
		HBIN005780	2-hydroxybenzoic acid
		HBIN007325	3,4-benzopyrene
		HBIN007601	3,5 Dicaffeoylquinic acid
		HBIN007602	3,5-dicaffeoylquinic acid
		HBIN008395	3- coffee acid
		HBIN009457	3-phenyl-2-propen-1-ol
		HBIN009458	3-phenyl-2-propenal
		HBIN010328	4'-dihydroxywogonin
		HBIN010721	4-methylsulfinyl butyl isothiocyanate
		HBIN010998	5,3′,4′-trihydroxy-6,7-dimethoxyflavone
		HBIN011083	5,6,3',4'-tetrahydroxy-7-methoxyflavone
		HBIN011091	5,6,7,3',4'-pentahydroxy-3-methoxyflavone
		HBIN011101	5,6,7,8,3',4'-hexamethoxyflavone
		HBIN012453	6-hydroxyluteolin
		HBIN012475	6-hysroxyluteolin
		HBIN017415	axillarin
		HBIN018545	Birch acid
		HBIN019145	butyl phthalate
		HBIN020471	chrysol
		HBIN020493	chrysosplenol
		HBIN020653	cinnamaldehyde
		HBIN020678	Cinnamyl alcohol
		HBIN020718	cirsiliol
		HBIN020984	citric acid
		HBIN021608	coumarin
		HBIN022653	danshenxinkun a
		HBIN023609	dibatylphthalate
		HBIN023632	dibutylphythalate
		HBIN023636	dicaffeoylquinic acid
		HBIN024096	Di-n-butyl phthalate
		HBIN024626	E)-2-butenal
		HBIN024817	(E)-Cinnamaldehyde
		HBIN024820	(E)-Cinnamyl alcohol
		HBIN024957	(E)-isoeugenol
		HBIN025875	ethyl aldehyde
		HBIN026067	eugenol
		HBIN026068	eugenol 4-Allyl-2-methoxyphenol
		HBIN027389	Gaultheriaoel
		HBIN028102	glycerin
		HBIN029700	Hydroxybenzoic acid
		HBIN041721	quercitin
		HBIN035270	Methyl hydroxybenzoate
		HBIN036366	naringenin
		HBIN037684	o-buthyl phthalate
		HBIN037886	O-hydroquinone
		HBIN037887	O-hydroxybenzoic acid
		HBIN037888	o-Hydroxy-benzoic acid
		HBIN038183	o-phenylenediol
		HBIN039034	Pedalitin
		HBIN039644	phthalate
		HBIN039655	phthalic acid dibutyl ester
		HBIN040827	Propanoic acid
		HBIN041389	pyrocatechol
		HBIN041760	quinomethionate
		HBIN042852	salicylic acid
		HBIN042853	salicylic acid,methyl ester
		HBIN043763	seo-wenyujinacid B
		HBIN043983	sideritiflavone
		HBIN045031	Styrone
		HBIN045135	sulforathane
		HBIN045483	tannic acid
		HBIN046304	Thick-stemmed black base
		HBIN046771	trans- Isoeugenol
		HBIN047611	ursodeoxycholic acid, udca
		HBIN048449	Xanthomicrol
15	ACSL3	HBIN006119	2n-hexadecanoic acid
		HBIN007325	3,4-benzopyrene
		HBIN013978	9,12,15-Linolenic acid
		HBIN013988	9,12,15-octadecatrienoic acid,(Z,Z,Z)-
		HBIN014000	9,12-octadecadienoic acid,(Z,Z)-
		HBIN014001	9,12-Octadecadienoic acid(Z,Z)-
		HBIN016005	androgen
		HBIN019514	campsiol
		HBIN019690	capsaicin
		HBIN019691	capsaicin (e)
		HBIN020174	cetylic acid
		HBIN020794	Cis-9,12-octadecadienoic acid
		HBIN020801	cis-9-octadecenoic acid
		HBIN020903	cis-oleic acid
		HBIN021620	coumestrol
		HBIN024946	Eicosapentaenoic acid
		HBIN026399	fat
		HBIN026573	flax acid
		HBIN029280	Hexadecanoic acid(palmitic acid)
		HBIN032855	leinoleic acid
		HBIN033348	Linolic acid
		HBIN038035	oleinic acid
		HBIN046779	trans-Linoleic acid
		HBIN047746	Vanilloid
		HBIN049096	(z,z,z)-9,12,15-octadecatrienoic acid
16	AIFM2	HBIN007325	3,4-benzopyrene
17	PROM2	HBIN036906	(?)-nicotine
18	FZD7	HBIN001991	17-beta-estradiol
		HBIN007325	3,4-benzopyrene
		HBIN020799	cis-9-hexadecenoic acid
		HBIN020908	cis-palmitoleic acid
		HBIN029287	Hexadecenoic acid
		HBIN029342	hexose
		HBIN034423	mannose-b
		HBIN041721	quercitin
		HBIN038696	Palmitoleic
		HBIN043546	se
		HBIN049051	zoomaric acid
19	NEDD4L	HBIN001991	17-beta-estradiol
		HBIN007325	3,4-benzopyrene
		HBIN021620	coumestrol
		HBIN026460	ferrum
		HBIN028102	glycerin
		HBIN041721	quercitin
20	SOX2	HBIN037568	nuciferine
		HBIN027349	garcinol
		HBIN031175	isorhapontigenin
		HBIN029531	honokiol
		HBIN001991	17-beta-estradiol
		HBIN024823	eckol
		HBIN038787	pantothenic acid
		HBIN043546	se
		HBIN046831	trans-resveratrol
21	PROK2	HBIN006119	2n-hexadecanoic acid
		HBIN014467	acetylcholine
		HBIN020174	cetylic acid
		HBIN020801	cis-9-octadecenoic acid
		HBIN020903	cis-oleic acid
		HBIN026399	fat
		HBIN029280	Hexadecanoic acid(palmitic acid)
		HBIN032674	L(+ )-arginine
		HBIN032753	Lauric
		HBIN033433	L-lysine
		HBIN033434	L-(+)- lysine
		HBIN034052	lysine acid
		HBIN037286	(-)-noradrenaline
		HBIN037486	n-pentadecanoic acid
		HBIN038035	oleinic acid
		HBIN043778	serotonine
22	ENO3	HBIN001991	17-beta-estradiol
		HBIN007325	3,4-benzopyrene
		HBIN020984	citric acid
		HBIN022576	Daidzei
		HBIN028102	glycerin
		HBIN046831	trans-resveratrol
23	ADIPOQ	HBIN042111	resveratrol
		HBIN048372	wogonin
		HBIN001987	17alpha-estradiol
		HBIN001991	17-beta-estradiol
		HBIN006119	2n-hexadecanoic acid
		HBIN009470	3-Phenylpropenoic acid
		HBIN010825	4-pregnene-17α,20β,21-triol-3,11-dione
		HBIN011221	5,7,4'-trihydroxy-6,8,3'-trimethoxy flavone
		HBIN014388	acetaldehyde
		HBIN015727	α-tocopherol
		HBIN016453	Apigenin-7-O-β-D-glucopyranoside
		HBIN016606	archin
		HBIN016905	arsenic
		HBIN016908	arsenicum
		HBIN017892	berberime
		HBIN019307	caffeine
		HBIN020174	cetylic acid
		HBIN022632	Dandelion game ethyl alcohol
		HBIN023234	Demethylation Lindera base
		HBIN025875	ethyl aldehyde
		HBIN026399	fat
		HBIN028102	glycerin
		HBIN029280	Hexadecanoic acid(palmitic acid)
		HBIN032868	lemongrass acid
		HBIN032869	Lemon Su
		HBIN033578	lovastatin
		HBIN041721	quercitin
		HBIN036366	naringenin
		HBIN036905	nicotine
		HBIN037058	n-methyl-1-deoxynojirimycin
		HBIN038277	Original tea acid
		HBIN038577	Padmakastein
		HBIN040966	prunetin
		HBIN042417	rose acids
		HBIN046177	thalictiin
		HBIN046505	tocophero
		HBIN046506	tocopherol
		HBIN046831	trans-resveratrol
		HBIN048054	vitamin e(alpha)
		HBIN048058	Vitamin E β-
24	RICTOR	HBIN021985	curcumin
		HBIN007325	3,4-benzopyrene
		HBIN021620	coumestrol
