# Supplementary material for: Uncovering ferroptosis in Parkinson’s disease via bioinformatics and machine learning, and reversed deducing potential therapeutic natural products
Source: Front Genet. 2023 Jul 6;14:1231707. doi: 10.3389/fgene.2023.1231707 (PMC10358855; doi:10.3389/fgene.2023.1231707)
Supplement: Supplementary file 8 [file Table8.xlsx]

## Sheet: 20230614Sheet1 default node
Supplementary file
Table S8. Attribute values of each node in the “Overlapping Genes-Ingredients” network
BetweennessCentrality	ClosenessCentrality	Degree	Eccentricity	name	NeighborhoodConnectivity	NumberOfDirectedEdges	NumberOfUndirectedEdges	PartnerOfMultiEdgedNodePairs	Radiality	selected	SelfLoops	shared name	Stress	TopologicalCoefficient	type
0.660641	0.516734	195	4	IL6	1.92308	195	0	0	0.866395	FALSE	0	IL6	1400668	0.041958	gene
0.258709	0.384845	76	5	AKR1C1	1.96053	76	0	0	0.771651	FALSE	0	AKR1C1	542598	0.050554	gene
0.163111	0.3818	66	4	TLR4	2.69697	66	0	0	0.76869	FALSE	0	TLR4	684434	0.0893142	gene
0.134348	0.366572	53	5	G6PD	3.03774	53	0	0	0.753146	FALSE	0	G6PD	496678	0.119867	gene
0.0872268	0.362441	40	4	ADIPOQ	3.7	40	0	0	0.748705	FALSE	0	ADIPOQ	302964	0.15	gene
0.0334438	0.341291	25	5	ACSL3	3.36	25	0	0	0.724278	FALSE	0	ACSL3	134990	0.1475	gene
0.0429683	0.341291	21	5	DUOX2	2.90476	21	0	0	0.724278	FALSE	0	DUOX2	112120	0.126984	gene
0.0306909	0.335944	18	5	PTPN6	3.83333	18	0	0	0.717617	FALSE	0	PTPN6	89616	0.202381	gene
0.0326348	0.284871	16	6	PROK2	2.75	16	0	0	0.641377	FALSE	0	PROK2	284680	0.35	gene
0.0175473	0.342502	14	5	SLC11A2	6	14	0	0	0.725759	FALSE	0	SLC11A2	36758	0.263158	gene
0.0055293	0.277498	14	6	FADS2	2.85714	14	0	0	0.628053	FALSE	0	FADS2	31742	0.464286	gene
0.0294801	0.341291	11	5	FZD7	4.36364	11	0	0	0.724278	FALSE	0	FZD7	33076	0.168182	gene
0.0226594	0.3319	9	5	SOX2	3.55556	9	0	0	0.712435	FALSE	0	SOX2	26744	0.17037	gene
0.0215498	0.333046	8	5	ATG7	4.125	8	0	0	0.713916	FALSE	0	ATG7	18576	0.195312	gene
0.00368879	0.338894	8	5	PEX3	7.875	8	0	0	0.721318	FALSE	0	PEX3	16068	0.361842	gene
0.00132536	0.334199	8	5	CIRBP	7.375	8	0	0	0.715396	FALSE	0	CIRBP	8144	0.425	gene
0.00387283	0.333046	7	5	DLD	5.57143	7	0	0	0.713916	FALSE	0	DLD	12132	0.304762	gene
0.00258172	0.335361	6	5	NEDD4L	8.16667	6	0	0	0.716876	FALSE	0	NEDD4L	8930	0.398148	gene
0.00670752	0.337708	6	5	ENO3	7.16667	6	0	0	0.719837	FALSE	0	ENO3	10484	0.324561	gene
0.000333	0.30708	3	5	DNAJB6	4.66667	3	0	0	0.677646	FALSE	0	DNAJB6	606	0.407407	gene
0.000577	0.306106	3	5	RICTOR	5.66667	3	0	0	0.676166	FALSE	0	RICTOR	1616	0.424242	gene
0	0.208988	1	7	TIMM9	5	1	0	0	0.459289	FALSE	0	TIMM9	0	0	gene
0	0.294882	1	5	AIFM2	11	1	0	0	0.658401	FALSE	0	AIFM2	0	0	gene
0	0.254785	1	6	PROM2	2	1	0	0	0.582161	FALSE	0	PROM2	0	0	gene
0.0639634	0.471883	12	4	HBIN041721	42.0833	12	0	0	0.840118	FALSE	0	HBIN041721	157838	0.12119	ingredient
0.0540898	0.417749	11	4	HBIN007325	32.0909	11	0	0	0.800888	FALSE	0	HBIN007325	93936	0.108331	ingredient
0.0524246	0.440639	10	4	HBIN001991	41.3	10	0	0	0.818653	FALSE	0	HBIN001991	104724	0.129167	ingredient
0.0207606	0.341593	9	5	HBIN028102	30	9	0	0	0.724648	FALSE	0	HBIN028102	54976	0.154255	ingredient
0.0334806	0.419565	9	4	HBIN046831	46.1111	9	0	0	0.802369	FALSE	0	HBIN046831	96690	0.155021	ingredient
0.011274	0.38833	7	4	HBIN015727	48	7	0	0	0.774981	FALSE	0	HBIN015727	43848	0.183594	ingredient
0.011274	0.38833	7	4	HBIN046505	48	7	0	0	0.774981	FALSE	0	HBIN046505	43848	0.183594	ingredient
0.011274	0.38833	7	4	HBIN046506	48	7	0	0	0.774981	FALSE	0	HBIN046506	43848	0.183594	ingredient
0.011274	0.38833	7	4	HBIN048054	48	7	0	0	0.774981	FALSE	0	HBIN048054	43848	0.183594	ingredient
0.011274	0.38833	7	4	HBIN048058	48	7	0	0	0.774981	FALSE	0	HBIN048058	43848	0.183594	ingredient
0.0190555	0.389899	6	5	HBIN022632	57.3333	6	0	0	0.776462	FALSE	0	HBIN022632	46406	0.216667	ingredient
0.0119211	0.38523	5	5	HBIN006119	68.4	5	0	0	0.772021	FALSE	0	HBIN006119	84940	0.264314	ingredient
0.0119211	0.38523	5	5	HBIN020174	68.4	5	0	0	0.772021	FALSE	0	HBIN020174	84940	0.264314	ingredient
0.0119211	0.38523	5	5	HBIN026399	68.4	5	0	0	0.772021	FALSE	0	HBIN026399	84940	0.264314	ingredient
0.0119211	0.38523	5	5	HBIN029280	68.4	5	0	0	0.772021	FALSE	0	HBIN029280	84940	0.264314	ingredient
0.00667134	0.264022	5	6	HBIN043546	9.4	5	0	0	0.601776	FALSE	0	HBIN043546	20010	0.254545	ingredient
0.00527702	0.368321	4	5	HBIN026460	67	4	0	0	0.754996	FALSE	0	HBIN026460	19534	0.283262	ingredient
0.0248559	0.427938	4	5	HBIN040827	97.5	4	0	0	0.80903	FALSE	0	HBIN040827	82996	0.315359	ingredient
0.00768216	0.382178	4	5	HBIN042111	80.5	4	0	0	0.76906	FALSE	0	HBIN042111	34014	0.315476	ingredient
0.00266106	0.289355	4	5	HBIN020801	30.25	4	0	0	0.649149	FALSE	0	HBIN020801	25408	0.317935	ingredient
0.00266106	0.289355	4	5	HBIN020903	30.25	4	0	0	0.649149	FALSE	0	HBIN020903	25408	0.317935	ingredient
0.00266106	0.289355	4	5	HBIN038035	30.25	4	0	0	0.649149	FALSE	0	HBIN038035	25408	0.317935	ingredient
0.00554448	0.376218	3	5	HBIN001987	96	3	0	0	0.763138	FALSE	0	HBIN001987	25636	0.387755	ingredient
0.00546542	0.323283	3	5	HBIN009458	65	3	0	0	0.700962	FALSE	0	HBIN009458	25790	0.395062	ingredient
0.00278803	0.282577	3	5	HBIN016005	28.6667	3	0	0	0.637306	FALSE	0	HBIN016005	7914	0.364035	ingredient
0.00546542	0.323283	3	5	HBIN020653	65	3	0	0	0.700962	FALSE	0	HBIN020653	25790	0.395062	ingredient
0.00546542	0.323283	3	5	HBIN024817	65	3	0	0	0.700962	FALSE	0	HBIN024817	25790	0.395062	ingredient
0.0062526	0.384462	3	5	HBIN025346	104.667	3	0	0	0.771281	FALSE	0	HBIN025346	33748	0.404948	ingredient
0.00546542	0.323283	3	5	HBIN026067	65	3	0	0	0.700962	FALSE	0	HBIN026067	25790	0.395062	ingredient
0.00546542	0.323283	3	5	HBIN026068	65	3	0	0	0.700962	FALSE	0	HBIN026068	25790	0.395062	ingredient
0.0062526	0.384462	3	5	HBIN027061	104.667	3	0	0	0.771281	FALSE	0	HBIN027061	33748	0.404948	ingredient
0.0043717	0.36692	3	5	HBIN029658	87.3333	3	0	0	0.753516	FALSE	0	HBIN029658	17690	0.372126	ingredient
0.00505629	0.371154	3	5	HBIN043899	94	3	0	0	0.757957	FALSE	0	HBIN043899	22988	0.390756	ingredient
0.00456219	0.354779	3	4	HBIN047613	78	3	0	0	0.740192	FALSE	0	HBIN047613	15584	0.361502	ingredient
0.00197497	0.281752	3	6	HBIN020984	30	3	0	0	0.635825	FALSE	0	HBIN020984	1540	0.353659	ingredient
0.00385013	0.364151	3	5	HBIN021985	88	3	0	0	0.750555	FALSE	0	HBIN021985	15144	0.381579	ingredient
0.00383646	0.374031	3	5	HBIN010825	100.333	3	0	0	0.760918	FALSE	0	HBIN010825	19966	0.410468	ingredient
0.00383646	0.374031	3	5	HBIN016905	100.333	3	0	0	0.760918	FALSE	0	HBIN016905	19966	0.410468	ingredient
0.00383646	0.374031	3	5	HBIN016908	100.333	3	0	0	0.760918	FALSE	0	HBIN016908	19966	0.410468	ingredient
0.00658632	0.368321	3	4	HBIN029342	90.6667	3	0	0	0.754996	FALSE	0	HBIN029342	17262	0.384835	ingredient
0.00210375	0.348375	3	5	HBIN014000	78	3	0	0	0.732791	FALSE	0	HBIN014000	14008	0.377451	ingredient
0.00210375	0.348375	3	5	HBIN014001	78	3	0	0	0.732791	FALSE	0	HBIN014001	14008	0.377451	ingredient
0.00210375	0.348375	3	5	HBIN020794	78	3	0	0	0.732791	FALSE	0	HBIN020794	14008	0.377451	ingredient
0.0187357	0.401247	3	5	HBIN025875	103.667	3	0	0	0.786825	FALSE	0	HBIN025875	45440	0.370638	ingredient
0.00210375	0.348375	3	5	HBIN032855	78	3	0	0	0.732791	FALSE	0	HBIN032855	14008	0.377451	ingredient
0.00210375	0.348375	3	5	HBIN033348	78	3	0	0	0.732791	FALSE	0	HBIN033348	14008	0.377451	ingredient
0.0157429	0.390688	3	5	HBIN043763	92.6667	3	0	0	0.777202	FALSE	0	HBIN043763	33724	0.347222	ingredient
0.00210375	0.348375	3	5	HBIN046779	78	3	0	0	0.732791	FALSE	0	HBIN046779	14008	0.377451	ingredient
0.000301	0.262943	3	6	HBIN021620	11.3333	3	0	0	0.599556	FALSE	0	HBIN021620	1134	0.356322	ingredient
0.00330653	0.364151	2	5	HBIN040403	124	2	0	0	0.750555	FALSE	0	HBIN040403	15280	0.537118	ingredient
0.00105294	0.292868	2	6	HBIN009457	64.5	2	0	0	0.65507	FALSE	0	HBIN009457	3944	0.582569	ingredient
0.000965	0.275321	2	6	HBIN015105	37	2	0	0	0.623982	FALSE	0	HBIN015105	1614	0.521739	ingredient
0.00105294	0.292868	2	6	HBIN018545	64.5	2	0	0	0.65507	FALSE	0	HBIN018545	3944	0.582569	ingredient
0.00105294	0.292868	2	6	HBIN020678	64.5	2	0	0	0.65507	FALSE	0	HBIN020678	3944	0.582569	ingredient
0.00330653	0.364151	2	5	HBIN021766	124	2	0	0	0.750555	FALSE	0	HBIN021766	15280	0.537118	ingredient
0.00105294	0.292868	2	6	HBIN024820	64.5	2	0	0	0.65507	FALSE	0	HBIN024820	3944	0.582569	ingredient
0.00105294	0.292868	2	6	HBIN024957	64.5	2	0	0	0.65507	FALSE	0	HBIN024957	3944	0.582569	ingredient
0.00105294	0.292868	2	6	HBIN027389	64.5	2	0	0	0.65507	FALSE	0	HBIN027389	3944	0.582569	ingredient
0.000965	0.275321	2	6	HBIN031581	37	2	0	0	0.623982	FALSE	0	HBIN031581	1614	0.521739	ingredient
0.00105294	0.292868	2	6	HBIN035270	64.5	2	0	0	0.65507	FALSE	0	HBIN035270	3944	0.582569	ingredient
0.00330653	0.364151	2	5	HBIN042115	124	2	0	0	0.750555	FALSE	0	HBIN042115	15280	0.537118	ingredient
0.00330653	0.364151	2	5	HBIN042116	124	2	0	0	0.750555	FALSE	0	HBIN042116	15280	0.537118	ingredient
0.00105294	0.292868	2	6	HBIN042853	64.5	2	0	0	0.65507	FALSE	0	HBIN042853	3944	0.582569	ingredient
0.00105294	0.292868	2	6	HBIN045031	64.5	2	0	0	0.65507	FALSE	0	HBIN045031	3944	0.582569	ingredient
0.00105294	0.292868	2	6	HBIN046771	64.5	2	0	0	0.65507	FALSE	0	HBIN046771	3944	0.582569	ingredient
0.00028	0.260108	2	6	HBIN000521	19.5	2	0	0	0.593634	FALSE	0	HBIN000521	488	0.544118	ingredient
0.00236234	0.349005	2	5	HBIN025288	108	2	0	0	0.733531	FALSE	0	HBIN025288	8052	0.519417	ingredient
0.00236234	0.349005	2	5	HBIN032754	108	2	0	0	0.733531	FALSE	0	HBIN032754	8052	0.519417	ingredient
0.000538	0.272599	2	5	HBIN033578	30.5	2	0	0	0.618801	FALSE	0	HBIN033578	2022	0.536364	ingredient
0.00028	0.260108	2	6	HBIN039614	19.5	2	0	0	0.593634	FALSE	0	HBIN039614	488	0.544118	ingredient
0.00236234	0.349005	2	5	HBIN041495	108	2	0	0	0.733531	FALSE	0	HBIN041495	8052	0.519417	ingredient
0.000945	0.282991	2	5	HBIN042901	43.5	2	0	0	0.638046	FALSE	0	HBIN042901	3974	0.53125	ingredient
0.00174858	0.362782	2	5	HBIN039998	130.5	2	0	0	0.749075	FALSE	0	HBIN039998	10962	0.570485	ingredient
0.00174858	0.362782	2	5	HBIN024134	130.5	2	0	0	0.749075	FALSE	0	HBIN024134	10962	0.570485	ingredient
0.00174858	0.362782	2	5	HBIN026506	130.5	2	0	0	0.749075	FALSE	0	HBIN026506	10962	0.570485	ingredient
0.00174858	0.362782	2	5	HBIN041253	130.5	2	0	0	0.749075	FALSE	0	HBIN041253	10962	0.570485	ingredient
0.00174858	0.362782	2	5	HBIN041294	130.5	2	0	0	0.749075	FALSE	0	HBIN041294	10962	0.570485	ingredient
0.00321498	0.306836	2	5	HBIN010721	71	2	0	0	0.677276	FALSE	0	HBIN010721	14340	0.534351	ingredient
0.00174858	0.362782	2	5	HBIN014685	130.5	2	0	0	0.749075	FALSE	0	HBIN014685	10962	0.570485	ingredient
0.000617	0.28849	2	5	HBIN017892	53	2	0	0	0.647668	FALSE	0	HBIN017892	2560	0.565217	ingredient
0.00174858	0.362782	2	5	HBIN018131	130.5	2	0	0	0.749075	FALSE	0	HBIN018131	10962	0.570485	ingredient
0.00174858	0.362782	2	5	HBIN021986	130.5	2	0	0	0.749075	FALSE	0	HBIN021986	10962	0.570485	ingredient
0.00174858	0.362782	2	5	HBIN023530	130.5	2	0	0	0.749075	FALSE	0	HBIN023530	10962	0.570485	ingredient
0.00174858	0.362782	2	5	HBIN025347	130.5	2	0	0	0.749075	FALSE	0	HBIN025347	10962	0.570485	ingredient
0.00174858	0.362782	2	5	HBIN025348	130.5	2	0	0	0.749075	FALSE	0	HBIN025348	10962	0.570485	ingredient
0.00174858	0.362782	2	5	HBIN026385	130.5	2	0	0	0.749075	FALSE	0	HBIN026385	10962	0.570485	ingredient
0.00174858	0.362782	2	5	HBIN027040	130.5	2	0	0	0.749075	FALSE	0	HBIN027040	10962	0.570485	ingredient
0.00174858	0.362782	2	5	HBIN028041	130.5	2	0	0	0.749075	FALSE	0	HBIN028041	10962	0.570485	ingredient
0.000268	0.278098	2	5	HBIN028061	36.5	2	0	0	0.629164	FALSE	0	HBIN028061	822	0.522059	ingredient
0.00111797	0.280116	2	5	HBIN032753	41	2	0	0	0.632865	FALSE	0	HBIN032753	15898	0.547945	ingredient
0.00124732	0.281341	2	5	HBIN034423	38.5	2	0	0	0.635085	FALSE	0	HBIN034423	2148	0.513699	ingredient
0.00174858	0.362782	2	5	HBIN040255	130.5	2	0	0	0.749075	FALSE	0	HBIN040255	10962	0.570485	ingredient
0.00321498	0.306836	2	5	HBIN045135	71	2	0	0	0.677276	FALSE	0	HBIN045135	14340	0.534351	ingredient
0.00174858	0.362782	2	5	HBIN045822	130.5	2	0	0	0.749075	FALSE	0	HBIN045822	10962	0.570485	ingredient
0.000994	0.341593	2	5	HBIN036892	99	2	0	0	0.724648	FALSE	0	HBIN036892	2868	0.505155	ingredient
0.000994	0.341593	2	5	HBIN048074	99	2	0	0	0.724648	FALSE	0	HBIN048074	2868	0.505155	ingredient
0.00147128	0.35219	2	5	HBIN048372	117.5	2	0	0	0.737232	FALSE	0	HBIN048372	6444	0.552133	ingredient
0.00326464	0.345259	2	4	HBIN029531	102	2	0	0	0.72909	FALSE	0	HBIN029531	4714	0.507538	ingredient
0.0143353	0.38833	2	5	HBIN005419	135.5	2	0	0	0.774981	FALSE	0	HBIN005419	30964	0.513359	ingredient
0.00105201	0.345878	2	5	HBIN011307	104.5	2	0	0	0.72983	FALSE	0	HBIN011307	7656	0.514925	ingredient
0.00147128	0.35219	2	5	HBIN014388	117.5	2	0	0	0.737232	FALSE	0	HBIN014388	6444	0.552133	ingredient
0.00147128	0.35219	2	5	HBIN019307	117.5	2	0	0	0.737232	FALSE	0	HBIN019307	6444	0.552133	ingredient
0.0010208	0.347748	2	5	HBIN019514	110	2	0	0	0.73205	FALSE	0	HBIN019514	5950	0.534314	ingredient
0.0010208	0.347748	2	5	HBIN019690	110	2	0	0	0.73205	FALSE	0	HBIN019690	5950	0.534314	ingredient
0.0010208	0.347748	2	5	HBIN019691	110	2	0	0	0.73205	FALSE	0	HBIN019691	5950	0.534314	ingredient
0.00191986	0.347748	2	4	HBIN021473	106.5	2	0	0	0.73205	FALSE	0	HBIN021473	7044	0.519704	ingredient
0.00147128	0.35219	2	5	HBIN023234	117.5	2	0	0	0.737232	FALSE	0	HBIN023234	6444	0.552133	ingredient
0.0143353	0.38833	2	5	HBIN024626	135.5	2	0	0	0.774981	FALSE	0	HBIN024626	30964	0.513359	ingredient
0.00191986	0.347748	2	4	HBIN026262	106.5	2	0	0	0.73205	FALSE	0	HBIN026262	7044	0.519704	ingredient
0.00346129	0.347748	2	5	HBIN032674	105.5	2	0	0	0.73205	FALSE	0	HBIN032674	22978	0.512255	ingredient
0.00082	0.343416	2	5	HBIN035767	101	2	0	0	0.726869	FALSE	0	HBIN035767	2062	0.507614	ingredient
0.00518135	0.341593	2	5	HBIN036906	98	2	0	0	0.724648	FALSE	0	HBIN036906	7286	0.5	ingredient
0.00346129	0.347748	2	5	HBIN037286	105.5	2	0	0	0.73205	FALSE	0	HBIN037286	22978	0.512255	ingredient
0.00326464	0.345259	2	4	HBIN038787	102	2	0	0	0.72909	FALSE	0	HBIN038787	4714	0.507538	ingredient
0.0010208	0.347748	2	5	HBIN047746	110	2	0	0	0.73205	FALSE	0	HBIN047746	5950	0.534314	ingredient
0.000105	0.255968	2	6	HBIN015853	12.5	2	0	0	0.584752	FALSE	0	HBIN015853	212	0.522727	ingredient
3.09e-05	0.255291	2	6	HBIN013978	19.5	2	0	0	0.583272	FALSE	0	HBIN013978	402	0.74	ingredient
3.09e-05	0.255291	2	6	HBIN013988	19.5	2	0	0	0.583272	FALSE	0	HBIN013988	402	0.74	ingredient
3.09e-05	0.255291	2	6	HBIN026573	19.5	2	0	0	0.583272	FALSE	0	HBIN026573	402	0.74	ingredient
3.09e-05	0.255291	2	6	HBIN049096	19.5	2	0	0	0.583272	FALSE	0	HBIN049096	402	0.74	ingredient
0.00436923	0.285926	2	6	HBIN002425	47	2	0	0	0.643227	FALSE	0	HBIN002425	2832	0.5	ingredient
0.000359	0.271067	2	5	HBIN016606	29	2	0	0	0.61584	FALSE	0	HBIN016606	1812	0.56	ingredient
0.0029291	0.296467	2	5	HBIN036366	58	2	0	0	0.660992	FALSE	0	HBIN036366	8032	0.518182	ingredient
0	0.268428	1	6	HBIN045469	53	1	0	0	0.610659	FALSE	0	HBIN045469	0	0	ingredient
0	0.268428	1	6	HBIN002455	53	1	0	0	0.610659	FALSE	0	HBIN002455	0	0	ingredient
0	0.268428	1	6	HBIN014399	53	1	0	0	0.610659	FALSE	0	HBIN014399	0	0	ingredient
0	0.268428	1	6	HBIN015771	53	1	0	0	0.610659	FALSE	0	HBIN015771	0	0	ingredient
0	0.268428	1	6	HBIN015790	53	1	0	0	0.610659	FALSE	0	HBIN015790	0	0	ingredient
0	0.268428	1	6	HBIN016571	53	1	0	0	0.610659	FALSE	0	HBIN016571	0	0	ingredient
0	0.268428	1	6	HBIN016572	53	1	0	0	0.610659	FALSE	0	HBIN016572	0	0	ingredient
0	0.268428	1	6	HBIN019297	53	1	0	0	0.610659	FALSE	0	HBIN019297	0	0	ingredient
0	0.268428	1	6	HBIN020270	53	1	0	0	0.610659	FALSE	0	HBIN020270	0	0	ingredient
0	0.268428	1	6	HBIN026464	53	1	0	0	0.610659	FALSE	0	HBIN026464	0	0	ingredient
0	0.268428	1	6	HBIN040613	53	1	0	0	0.610659	FALSE	0	HBIN040613	0	0	ingredient
0	0.268428	1	6	HBIN040614	53	1	0	0	0.610659	FALSE	0	HBIN040614	0	0	ingredient
0	0.268428	1	6	HBIN043798	53	1	0	0	0.610659	FALSE	0	HBIN043798	0	0	ingredient
0	0.268428	1	6	HBIN046512	53	1	0	0	0.610659	FALSE	0	HBIN046512	0	0	ingredient
0	0.268428	1	6	HBIN046726	53	1	0	0	0.610659	FALSE	0	HBIN046726	0	0	ingredient
0	0.268428	1	6	HBIN046759	53	1	0	0	0.610659	FALSE	0	HBIN046759	0	0	ingredient
0	0.254617	1	6	HBIN005945	21	1	0	0	0.581791	FALSE	0	HBIN005945	0	0	ingredient
0	0.254617	1	6	HBIN014429	21	1	0	0	0.581791	FALSE	0	HBIN014429	0	0	ingredient
0	0.254617	1	6	HBIN015179	21	1	0	0	0.581791	FALSE	0	HBIN015179	0	0	ingredient
0	0.254617	1	6	HBIN015180	21	1	0	0	0.581791	FALSE	0	HBIN015180	0	0	ingredient
0	0.254617	1	6	HBIN016505	21	1	0	0	0.581791	FALSE	0	HBIN016505	0	0	ingredient
0	0.254617	1	6	HBIN033170	21	1	0	0	0.581791	FALSE	0	HBIN033170	0	0	ingredient
0	0.25	1	6	HBIN027733	8	1	0	0	0.571429	FALSE	0	HBIN027733	0	0	ingredient
0	0.25	1	6	HBREF001143	8	1	0	0	0.571429	FALSE	0	HBREF001143	0	0	ingredient
0	0.25	1	6	HBREF001272	8	1	0	0	0.571429	FALSE	0	HBREF001272	0	0	ingredient
0	0.25	1	6	HBIN041980	8	1	0	0	0.571429	FALSE	0	HBIN041980	0	0	ingredient
0	0.276504	1	5	HBIN037324	66	1	0	0	0.626203	FALSE	0	HBIN037324	0	0	ingredient
0	0.276504	1	5	HBIN038054	66	1	0	0	0.626203	FALSE	0	HBIN038054	0	0	ingredient
0	0.276504	1	5	HBIN044918	66	1	0	0	0.626203	FALSE	0	HBIN044918	0	0	ingredient
0	0.276504	1	5	HBIN027407	66	1	0	0	0.626203	FALSE	0	HBIN027407	0	0	ingredient
0	0.276504	1	5	HBIN045592	66	1	0	0	0.626203	FALSE	0	HBIN045592	0	0	ingredient
0	0.276504	1	5	HBIN045705	66	1	0	0	0.626203	FALSE	0	HBIN045705	0	0	ingredient
0	0.276504	1	5	HBIN042787	66	1	0	0	0.626203	FALSE	0	HBIN042787	0	0	ingredient
0	0.276504	1	5	HBIN015856	66	1	0	0	0.626203	FALSE	0	HBIN015856	0	0	ingredient
0	0.276504	1	5	HBIN017246	66	1	0	0	0.626203	FALSE	0	HBIN017246	0	0	ingredient
0	0.276504	1	5	HBIN018100	66	1	0	0	0.626203	FALSE	0	HBIN018100	0	0	ingredient
0	0.276504	1	5	HBIN024325	66	1	0	0	0.626203	FALSE	0	HBIN024325	0	0	ingredient
0	0.276504	1	5	HBIN029341	66	1	0	0	0.626203	FALSE	0	HBIN029341	0	0	ingredient
0	0.276504	1	5	HBIN033911	66	1	0	0	0.626203	FALSE	0	HBIN033911	0	0	ingredient
0	0.276504	1	5	HBIN036157	66	1	0	0	0.626203	FALSE	0	HBIN036157	0	0	ingredient
0	0.276504	1	5	HBIN038043	66	1	0	0	0.626203	FALSE	0	HBIN038043	0	0	ingredient
0	0.276504	1	5	HBIN041254	66	1	0	0	0.626203	FALSE	0	HBIN041254	0	0	ingredient
0	0.276504	1	5	HBIN045566	66	1	0	0	0.626203	FALSE	0	HBIN045566	0	0	ingredient
0	0.340989	1	5	HBIN038388	195	1	0	0	0.723908	FALSE	0	HBIN038388	0	0	ingredient
0	0.340989	1	5	HBIN033751	195	1	0	0	0.723908	FALSE	0	HBIN033751	0	0	ingredient
0	0.340989	1	5	HBIN020675	195	1	0	0	0.723908	FALSE	0	HBIN020675	0	0	ingredient
0	0.340989	1	5	HBIN044724	195	1	0	0	0.723908	FALSE	0	HBIN044724	0	0	ingredient
0	0.340989	1	5	HBIN033972	195	1	0	0	0.723908	FALSE	0	HBIN033972	0	0	ingredient
0	0.340989	1	5	HBIN039582	195	1	0	0	0.723908	FALSE	0	HBIN039582	0	0	ingredient
0	0.340989	1	5	HBIN039968	195	1	0	0	0.723908	FALSE	0	HBIN039968	0	0	ingredient
0	0.340989	1	5	HBIN040266	195	1	0	0	0.723908	FALSE	0	HBIN040266	0	0	ingredient
0	0.340989	1	5	HBIN020031	195	1	0	0	0.723908	FALSE	0	HBIN020031	0	0	ingredient
0	0.340989	1	5	HBIN020447	195	1	0	0	0.723908	FALSE	0	HBIN020447	0	0	ingredient
0	0.340989	1	5	HBIN025012	195	1	0	0	0.723908	FALSE	0	HBIN025012	0	0	ingredient
0	0.340989	1	5	HBIN025026	195	1	0	0	0.723908	FALSE	0	HBIN025026	0	0	ingredient
0	0.340989	1	5	HBIN024193	195	1	0	0	0.723908	FALSE	0	HBIN024193	0	0	ingredient
0	0.340989	1	5	HBIN026012	195	1	0	0	0.723908	FALSE	0	HBIN026012	0	0	ingredient
0	0.340989	1	5	HBIN044111	195	1	0	0	0.723908	FALSE	0	HBIN044111	0	0	ingredient
0	0.340989	1	5	HBIN019425	195	1	0	0	0.723908	FALSE	0	HBIN019425	0	0	ingredient
0	0.340989	1	5	HBIN019558	195	1	0	0	0.723908	FALSE	0	HBIN019558	0	0	ingredient
0	0.340989	1	5	HBIN046248	195	1	0	0	0.723908	FALSE	0	HBIN046248	0	0	ingredient
0	0.340989	1	5	HBIN047173	195	1	0	0	0.723908	FALSE	0	HBIN047173	0	0	ingredient
0	0.340989	1	5	HBIN030377	195	1	0	0	0.723908	FALSE	0	HBIN030377	0	0	ingredient
0	0.340989	1	5	HBIN049172	195	1	0	0	0.723908	FALSE	0	HBIN049172	0	0	ingredient
0	0.340989	1	5	HBIN042900	195	1	0	0	0.723908	FALSE	0	HBIN042900	0	0	ingredient
0	0.340989	1	5	HBIN047423	195	1	0	0	0.723908	FALSE	0	HBIN047423	0	0	ingredient
0	0.340989	1	5	HBIN021260	195	1	0	0	0.723908	FALSE	0	HBIN021260	0	0	ingredient
0	0.340989	1	5	HBIN026524	195	1	0	0	0.723908	FALSE	0	HBIN026524	0	0	ingredient
0	0.340989	1	5	HBIN015319	195	1	0	0	0.723908	FALSE	0	HBIN015319	0	0	ingredient
0	0.340989	1	5	HBIN017057	195	1	0	0	0.723908	FALSE	0	HBIN017057	0	0	ingredient
0	0.340989	1	5	HBIN018374	195	1	0	0	0.723908	FALSE	0	HBIN018374	0	0	ingredient
0	0.340989	1	5	HBIN018821	195	1	0	0	0.723908	FALSE	0	HBIN018821	0	0	ingredient
0	0.340989	1	5	HBIN018981	195	1	0	0	0.723908	FALSE	0	HBIN018981	0	0	ingredient
0	0.340989	1	5	HBIN019083	195	1	0	0	0.723908	FALSE	0	HBIN019083	0	0	ingredient
0	0.340989	1	5	HBIN019458	195	1	0	0	0.723908	FALSE	0	HBIN019458	0	0	ingredient
0	0.340989	1	5	HBIN019611	195	1	0	0	0.723908	FALSE	0	HBIN019611	0	0	ingredient
0	0.340989	1	5	HBIN026264	195	1	0	0	0.723908	FALSE	0	HBIN026264	0	0	ingredient
0	0.340989	1	5	HBIN042199	195	1	0	0	0.723908	FALSE	0	HBIN042199	0	0	ingredient
0	0.340989	1	5	HBIN042854	195	1	0	0	0.723908	FALSE	0	HBIN042854	0	0	ingredient
0	0.340989	1	5	HBIN000643	195	1	0	0	0.723908	FALSE	0	HBIN000643	0	0	ingredient
0	0.340989	1	5	HBIN005893	195	1	0	0	0.723908	FALSE	0	HBIN005893	0	0	ingredient
0	0.340989	1	5	HBIN005928	195	1	0	0	0.723908	FALSE	0	HBIN005928	0	0	ingredient
0	0.340989	1	5	HBIN006339	195	1	0	0	0.723908	FALSE	0	HBIN006339	0	0	ingredient
0	0.340989	1	5	HBIN007081	195	1	0	0	0.723908	FALSE	0	HBIN007081	0	0	ingredient
0	0.340989	1	5	HBIN007477	195	1	0	0	0.723908	FALSE	0	HBIN007477	0	0	ingredient
0	0.340989	1	5	HBIN014693	195	1	0	0	0.723908	FALSE	0	HBIN014693	0	0	ingredient
0	0.340989	1	5	HBIN014742	195	1	0	0	0.723908	FALSE	0	HBIN014742	0	0	ingredient
0	0.340989	1	5	HBIN015443	195	1	0	0	0.723908	FALSE	0	HBIN015443	0	0	ingredient
0	0.340989	1	5	HBIN015704	195	1	0	0	0.723908	FALSE	0	HBIN015704	0	0	ingredient
0	0.340989	1	5	HBIN016178	195	1	0	0	0.723908	FALSE	0	HBIN016178	0	0	ingredient
0	0.340989	1	5	HBIN017009	195	1	0	0	0.723908	FALSE	0	HBIN017009	0	0	ingredient
0	0.340989	1	5	HBIN017285	195	1	0	0	0.723908	FALSE	0	HBIN017285	0	0	ingredient
0	0.340989	1	5	HBIN017343	195	1	0	0	0.723908	FALSE	0	HBIN017343	0	0	ingredient
0	0.340989	1	5	HBIN017599	195	1	0	0	0.723908	FALSE	0	HBIN017599	0	0	ingredient
0	0.340989	1	5	HBIN017893	195	1	0	0	0.723908	FALSE	0	HBIN017893	0	0	ingredient
0	0.340989	1	5	HBIN018012	195	1	0	0	0.723908	FALSE	0	HBIN018012	0	0	ingredient
0	0.340989	1	5	HBIN018818	195	1	0	0	0.723908	FALSE	0	HBIN018818	0	0	ingredient
0	0.340989	1	5	HBIN019918	195	1	0	0	0.723908	FALSE	0	HBIN019918	0	0	ingredient
0	0.340989	1	5	HBIN019947	195	1	0	0	0.723908	FALSE	0	HBIN019947	0	0	ingredient
0	0.340989	1	5	HBIN020167	195	1	0	0	0.723908	FALSE	0	HBIN020167	0	0	ingredient
0	0.340989	1	5	HBIN020656	195	1	0	0	0.723908	FALSE	0	HBIN020656	0	0	ingredient
0	0.340989	1	5	HBIN021250	195	1	0	0	0.723908	FALSE	0	HBIN021250	0	0	ingredient
0	0.340989	1	5	HBIN021252	195	1	0	0	0.723908	FALSE	0	HBIN021252	0	0	ingredient
0	0.340989	1	5	HBIN021610	195	1	0	0	0.723908	FALSE	0	HBIN021610	0	0	ingredient
0	0.340989	1	5	HBIN022577	195	1	0	0	0.723908	FALSE	0	HBIN022577	0	0	ingredient
0	0.340989	1	5	HBIN023458	195	1	0	0	0.723908	FALSE	0	HBIN023458	0	0	ingredient
0	0.340989	1	5	HBIN024936	195	1	0	0	0.723908	FALSE	0	HBIN024936	0	0	ingredient
0	0.340989	1	5	HBIN026007	195	1	0	0	0.723908	FALSE	0	HBIN026007	0	0	ingredient
0	0.340989	1	5	HBIN026686	195	1	0	0	0.723908	FALSE	0	HBIN026686	0	0	ingredient
0	0.340989	1	5	HBIN027103	195	1	0	0	0.723908	FALSE	0	HBIN027103	0	0	ingredient
0	0.340989	1	5	HBIN028124	195	1	0	0	0.723908	FALSE	0	HBIN028124	0	0	ingredient
0	0.340989	1	5	HBIN028190	195	1	0	0	0.723908	FALSE	0	HBIN028190	0	0	ingredient
0	0.340989	1	5	HBIN029879	195	1	0	0	0.723908	FALSE	0	HBIN029879	0	0	ingredient
0	0.340989	1	5	HBIN029880	195	1	0	0	0.723908	FALSE	0	HBIN029880	0	0	ingredient
0	0.340989	1	5	HBIN031449	195	1	0	0	0.723908	FALSE	0	HBIN031449	0	0	ingredient
0	0.340989	1	5	HBIN032452	195	1	0	0	0.723908	FALSE	0	HBIN032452	0	0	ingredient
0	0.340989	1	5	HBIN032770	195	1	0	0	0.723908	FALSE	0	HBIN032770	0	0	ingredient
0	0.340989	1	5	HBIN033360	195	1	0	0	0.723908	FALSE	0	HBIN033360	0	0	ingredient
0	0.340989	1	5	HBIN033663	195	1	0	0	0.723908	FALSE	0	HBIN033663	0	0	ingredient
0	0.340989	1	5	HBIN033803	195	1	0	0	0.723908	FALSE	0	HBIN033803	0	0	ingredient
0	0.340989	1	5	HBIN034250	195	1	0	0	0.723908	FALSE	0	HBIN034250	0	0	ingredient
0	0.340989	1	5	HBIN034558	195	1	0	0	0.723908	FALSE	0	HBIN034558	0	0	ingredient
0	0.340989	1	5	HBIN034656	195	1	0	0	0.723908	FALSE	0	HBIN034656	0	0	ingredient
0	0.340989	1	5	HBIN035353	195	1	0	0	0.723908	FALSE	0	HBIN035353	0	0	ingredient
0	0.340989	1	5	HBIN036092	195	1	0	0	0.723908	FALSE	0	HBIN036092	0	0	ingredient
0	0.340989	1	5	HBIN036458	195	1	0	0	0.723908	FALSE	0	HBIN036458	0	0	ingredient
0	0.340989	1	5	HBIN036505	195	1	0	0	0.723908	FALSE	0	HBIN036505	0	0	ingredient
0	0.340989	1	5	HBIN036881	195	1	0	0	0.723908	FALSE	0	HBIN036881	0	0	ingredient
0	0.340989	1	5	HBIN037160	195	1	0	0	0.723908	FALSE	0	HBIN037160	0	0	ingredient
0	0.340989	1	5	HBIN037251	195	1	0	0	0.723908	FALSE	0	HBIN037251	0	0	ingredient
0	0.340989	1	5	HBIN037529	195	1	0	0	0.723908	FALSE	0	HBIN037529	0	0	ingredient
0	0.340989	1	5	HBIN037562	195	1	0	0	0.723908	FALSE	0	HBIN037562	0	0	ingredient
0	0.340989	1	5	HBIN038302	195	1	0	0	0.723908	FALSE	0	HBIN038302	0	0	ingredient
0	0.340989	1	5	HBIN038303	195	1	0	0	0.723908	FALSE	0	HBIN038303	0	0	ingredient
0	0.340989	1	5	HBIN038606	195	1	0	0	0.723908	FALSE	0	HBIN038606	0	0	ingredient
0	0.340989	1	5	HBIN038877	195	1	0	0	0.723908	FALSE	0	HBIN038877	0	0	ingredient
0	0.340989	1	5	HBIN040071	195	1	0	0	0.723908	FALSE	0	HBIN040071	0	0	ingredient
0	0.340989	1	5	HBIN040264	195	1	0	0	0.723908	FALSE	0	HBIN040264	0	0	ingredient
0	0.340989	1	5	HBIN042467	195	1	0	0	0.723908	FALSE	0	HBIN042467	0	0	ingredient
0	0.340989	1	5	HBIN042670	195	1	0	0	0.723908	FALSE	0	HBIN042670	0	0	ingredient
0	0.340989	1	5	HBIN042802	195	1	0	0	0.723908	FALSE	0	HBIN042802	0	0	ingredient
0	0.340989	1	5	HBIN043441	195	1	0	0	0.723908	FALSE	0	HBIN043441	0	0	ingredient
0	0.340989	1	5	HBIN043829	195	1	0	0	0.723908	FALSE	0	HBIN043829	0	0	ingredient
0	0.340989	1	5	HBIN044342	195	1	0	0	0.723908	FALSE	0	HBIN044342	0	0	ingredient
0	0.340989	1	5	HBIN044381	195	1	0	0	0.723908	FALSE	0	HBIN044381	0	0	ingredient
0	0.340989	1	5	HBIN044394	195	1	0	0	0.723908	FALSE	0	HBIN044394	0	0	ingredient
0	0.340989	1	5	HBIN045011	195	1	0	0	0.723908	FALSE	0	HBIN045011	0	0	ingredient
0	0.340989	1	5	HBIN045028	195	1	0	0	0.723908	FALSE	0	HBIN045028	0	0	ingredient
0	0.340989	1	5	HBIN045137	195	1	0	0	0.723908	FALSE	0	HBIN045137	0	0	ingredient
0	0.340989	1	5	HBIN046282	195	1	0	0	0.723908	FALSE	0	HBIN046282	0	0	ingredient
0	0.340989	1	5	HBIN046351	195	1	0	0	0.723908	FALSE	0	HBIN046351	0	0	ingredient
0	0.340989	1	5	HBIN047307	195	1	0	0	0.723908	FALSE	0	HBIN047307	0	0	ingredient
0	0.340989	1	5	HBIN047731	195	1	0	0	0.723908	FALSE	0	HBIN047731	0	0	ingredient
0	0.340989	1	5	HBIN048047	195	1	0	0	0.723908	FALSE	0	HBIN048047	0	0	ingredient
0	0.340989	1	5	HBIN048048	195	1	0	0	0.723908	FALSE	0	HBIN048048	0	0	ingredient
0	0.340989	1	5	HBIN048224	195	1	0	0	0.723908	FALSE	0	HBIN048224	0	0	ingredient
0	0.340989	1	5	HBIN048448	195	1	0	0	0.723908	FALSE	0	HBIN048448	0	0	ingredient
0	0.340989	1	5	HBIN048883	195	1	0	0	0.723908	FALSE	0	HBIN048883	0	0	ingredient
0	0.255291	1	6	HBIN017043	14	1	0	0	0.583272	FALSE	0	HBIN017043	0	0	ingredient
0	0.255291	1	6	HBIN023188	14	1	0	0	0.583272	FALSE	0	HBIN023188	0	0	ingredient
0	0.255291	1	6	HBIN030233	14	1	0	0	0.583272	FALSE	0	HBIN030233	0	0	ingredient
0	0.25163	1	6	HBIN039031	18	1	0	0	0.57513	FALSE	0	HBIN039031	0	0	ingredient
0	0.25163	1	6	HBIN040889	18	1	0	0	0.57513	FALSE	0	HBIN040889	0	0	ingredient
0	0.25163	1	6	HBIN045505	18	1	0	0	0.57513	FALSE	0	HBIN045505	0	0	ingredient
0	0.278098	1	6	HBIN000728	76	1	0	0	0.629164	FALSE	0	HBIN000728	0	0	ingredient
0	0.278098	1	6	HBIN000735	76	1	0	0	0.629164	FALSE	0	HBIN000735	0	0	ingredient
0	0.278098	1	6	HBIN002095	76	1	0	0	0.629164	FALSE	0	HBIN002095	0	0	ingredient
0	0.278098	1	6	HBIN003849	76	1	0	0	0.629164	FALSE	0	HBIN003849	0	0	ingredient
0	0.278098	1	6	HBIN004189	76	1	0	0	0.629164	FALSE	0	HBIN004189	0	0	ingredient
0	0.278098	1	6	HBIN004190	76	1	0	0	0.629164	FALSE	0	HBIN004190	0	0	ingredient
0	0.278098	1	6	HBIN004205	76	1	0	0	0.629164	FALSE	0	HBIN004205	0	0	ingredient
0	0.278098	1	6	HBIN004214	76	1	0	0	0.629164	FALSE	0	HBIN004214	0	0	ingredient
0	0.278098	1	6	HBIN005780	76	1	0	0	0.629164	FALSE	0	HBIN005780	0	0	ingredient
0	0.278098	1	6	HBIN007601	76	1	0	0	0.629164	FALSE	0	HBIN007601	0	0	ingredient
0	0.278098	1	6	HBIN007602	76	1	0	0	0.629164	FALSE	0	HBIN007602	0	0	ingredient
0	0.278098	1	6	HBIN008395	76	1	0	0	0.629164	FALSE	0	HBIN008395	0	0	ingredient
0	0.278098	1	6	HBIN010328	76	1	0	0	0.629164	FALSE	0	HBIN010328	0	0	ingredient
0	0.278098	1	6	HBIN010998	76	1	0	0	0.629164	FALSE	0	HBIN010998	0	0	ingredient
0	0.278098	1	6	HBIN011083	76	1	0	0	0.629164	FALSE	0	HBIN011083	0	0	ingredient
0	0.278098	1	6	HBIN011091	76	1	0	0	0.629164	FALSE	0	HBIN011091	0	0	ingredient
0	0.278098	1	6	HBIN011101	76	1	0	0	0.629164	FALSE	0	HBIN011101	0	0	ingredient
0	0.278098	1	6	HBIN012453	76	1	0	0	0.629164	FALSE	0	HBIN012453	0	0	ingredient
0	0.278098	1	6	HBIN012475	76	1	0	0	0.629164	FALSE	0	HBIN012475	0	0	ingredient
0	0.278098	1	6	HBIN017415	76	1	0	0	0.629164	FALSE	0	HBIN017415	0	0	ingredient
0	0.278098	1	6	HBIN019145	76	1	0	0	0.629164	FALSE	0	HBIN019145	0	0	ingredient
0	0.278098	1	6	HBIN020471	76	1	0	0	0.629164	FALSE	0	HBIN020471	0	0	ingredient
0	0.278098	1	6	HBIN020493	76	1	0	0	0.629164	FALSE	0	HBIN020493	0	0	ingredient
0	0.278098	1	6	HBIN020718	76	1	0	0	0.629164	FALSE	0	HBIN020718	0	0	ingredient
0	0.278098	1	6	HBIN021608	76	1	0	0	0.629164	FALSE	0	HBIN021608	0	0	ingredient
0	0.278098	1	6	HBIN022653	76	1	0	0	0.629164	FALSE	0	HBIN022653	0	0	ingredient
0	0.278098	1	6	HBIN023609	76	1	0	0	0.629164	FALSE	0	HBIN023609	0	0	ingredient
0	0.278098	1	6	HBIN023632	76	1	0	0	0.629164	FALSE	0	HBIN023632	0	0	ingredient
0	0.278098	1	6	HBIN023636	76	1	0	0	0.629164	FALSE	0	HBIN023636	0	0	ingredient
0	0.278098	1	6	HBIN024096	76	1	0	0	0.629164	FALSE	0	HBIN024096	0	0	ingredient
0	0.278098	1	6	HBIN029700	76	1	0	0	0.629164	FALSE	0	HBIN029700	0	0	ingredient
0	0.278098	1	6	HBIN037684	76	1	0	0	0.629164	FALSE	0	HBIN037684	0	0	ingredient
0	0.278098	1	6	HBIN037886	76	1	0	0	0.629164	FALSE	0	HBIN037886	0	0	ingredient
0	0.278098	1	6	HBIN037887	76	1	0	0	0.629164	FALSE	0	HBIN037887	0	0	ingredient
0	0.278098	1	6	HBIN037888	76	1	0	0	0.629164	FALSE	0	HBIN037888	0	0	ingredient
0	0.278098	1	6	HBIN038183	76	1	0	0	0.629164	FALSE	0	HBIN038183	0	0	ingredient
0	0.278098	1	6	HBIN039034	76	1	0	0	0.629164	FALSE	0	HBIN039034	0	0	ingredient
0	0.278098	1	6	HBIN039644	76	1	0	0	0.629164	FALSE	0	HBIN039644	0	0	ingredient
0	0.278098	1	6	HBIN039655	76	1	0	0	0.629164	FALSE	0	HBIN039655	0	0	ingredient
0	0.278098	1	6	HBIN041389	76	1	0	0	0.629164	FALSE	0	HBIN041389	0	0	ingredient
0	0.278098	1	6	HBIN041760	76	1	0	0	0.629164	FALSE	0	HBIN041760	0	0	ingredient
0	0.278098	1	6	HBIN042852	76	1	0	0	0.629164	FALSE	0	HBIN042852	0	0	ingredient
0	0.278098	1	6	HBIN043983	76	1	0	0	0.629164	FALSE	0	HBIN043983	0	0	ingredient
0	0.278098	1	6	HBIN045483	76	1	0	0	0.629164	FALSE	0	HBIN045483	0	0	ingredient
0	0.278098	1	6	HBIN046304	76	1	0	0	0.629164	FALSE	0	HBIN046304	0	0	ingredient
0	0.278098	1	6	HBIN047611	76	1	0	0	0.629164	FALSE	0	HBIN047611	0	0	ingredient
0	0.278098	1	6	HBIN048449	76	1	0	0	0.629164	FALSE	0	HBIN048449	0	0	ingredient
0	0.254617	1	6	HBIN024946	25	1	0	0	0.581791	FALSE	0	HBIN024946	0	0	ingredient
0	0.254617	1	6	HBIN020799	11	1	0	0	0.581791	FALSE	0	HBIN020799	0	0	ingredient
0	0.254617	1	6	HBIN020908	11	1	0	0	0.581791	FALSE	0	HBIN020908	0	0	ingredient
0	0.254617	1	6	HBIN029287	11	1	0	0	0.581791	FALSE	0	HBIN029287	0	0	ingredient
0	0.254617	1	6	HBIN038696	11	1	0	0	0.581791	FALSE	0	HBIN038696	0	0	ingredient
0	0.254617	1	6	HBIN049051	11	1	0	0	0.581791	FALSE	0	HBIN049051	0	0	ingredient
0	0.249354	1	6	HBIN037568	9	1	0	0	0.569948	FALSE	0	HBIN037568	0	0	ingredient
0	0.249354	1	6	HBIN027349	9	1	0	0	0.569948	FALSE	0	HBIN027349	0	0	ingredient
0	0.249354	1	6	HBIN031175	9	1	0	0	0.569948	FALSE	0	HBIN031175	0	0	ingredient
0	0.249354	1	6	HBIN024823	9	1	0	0	0.569948	FALSE	0	HBIN024823	0	0	ingredient
0	0.221839	1	7	HBIN014467	16	1	0	0	0.49889	FALSE	0	HBIN014467	0	0	ingredient
0	0.221839	1	7	HBIN033433	16	1	0	0	0.49889	FALSE	0	HBIN033433	0	0	ingredient
0	0.221839	1	7	HBIN033434	16	1	0	0	0.49889	FALSE	0	HBIN033434	0	0	ingredient
0	0.221839	1	7	HBIN034052	16	1	0	0	0.49889	FALSE	0	HBIN034052	0	0	ingredient
0	0.221839	1	7	HBIN037486	16	1	0	0	0.49889	FALSE	0	HBIN037486	0	0	ingredient
0	0.221839	1	7	HBIN043778	16	1	0	0	0.49889	FALSE	0	HBIN043778	0	0	ingredient
0	0.252618	1	6	HBIN022576	6	1	0	0	0.57735	FALSE	0	HBIN022576	0	0	ingredient
0	0.266207	1	5	HBIN009470	40	1	0	0	0.606218	FALSE	0	HBIN009470	0	0	ingredient
0	0.266207	1	5	HBIN011221	40	1	0	0	0.606218	FALSE	0	HBIN011221	0	0	ingredient
0	0.266207	1	5	HBIN016453	40	1	0	0	0.606218	FALSE	0	HBIN016453	0	0	ingredient
0	0.266207	1	5	HBIN032868	40	1	0	0	0.606218	FALSE	0	HBIN032868	0	0	ingredient
0	0.266207	1	5	HBIN032869	40	1	0	0	0.606218	FALSE	0	HBIN032869	0	0	ingredient
0	0.266207	1	5	HBIN036905	40	1	0	0	0.606218	FALSE	0	HBIN036905	0	0	ingredient
0	0.266207	1	5	HBIN037058	40	1	0	0	0.606218	FALSE	0	HBIN037058	0	0	ingredient
0	0.266207	1	5	HBIN038277	40	1	0	0	0.606218	FALSE	0	HBIN038277	0	0	ingredient
0	0.266207	1	5	HBIN038577	40	1	0	0	0.606218	FALSE	0	HBIN038577	0	0	ingredient
0	0.266207	1	5	HBIN040966	40	1	0	0	0.606218	FALSE	0	HBIN040966	0	0	ingredient
0	0.266207	1	5	HBIN042417	40	1	0	0	0.606218	FALSE	0	HBIN042417	0	0	ingredient
0	0.266207	1	5	HBIN046177	40	1	0	0	0.606218	FALSE	0	HBIN046177	0	0	ingredient
		1
